# Supplementary material for: Comparison of Transcriptional Response of C3 and C4 Plants to Drought Stress Using Meta-Analysis and Systems Biology Approach
Source: Front Plant Sci. 2021 Jul 1;12:668736. doi: 10.3389/fpls.2021.668736 (PMC8280774; doi:10.3389/fpls.2021.668736)
Supplement: Supplementary file 2 [file Data_Sheet_2.xlsx]

## Sheet: Table S1
Table S1. Characteristics of data sets selected for meta-analysis
Dataset	Samples		Species	Platform
	Control	Stress
GSE25176	4	12	Oryza sativa	Affymetrix Rice Genome Array
GSE83378	18	18	Oryza sativa	Affymetrix Rice Genome Array
E-MTAB-4994	3	3	Oryza sativa	Affymetrix Rice Genome Array
E-MEXP-2401	6	6	Oryza sativa	Affymetrix Rice Genome Array
GSE6901	3	3	Oryza sativa	Affymetrix Rice Genome Array
GSE41647	6	12	Oryza sativa	Affymetrix Rice Genome Array
GSE24048	6	6	Oryza sativa	Affymetrix Rice Genome Array
GSE26280	18	18	Oryza sativa	Affymetrix Rice Genome Array
GSE59533	2	2	Zea mays	Affymetrix Maize Genome Array
E-MEXP-3992	4	4	Zea mays	Affymetrix Maize Genome Array
GSE16567	6	12	Zea mays	Affymetrix Maize Genome Array

## Sheet: Table S2
Table S2. List of differentially expressed genes (DEGs) that showed change in their expression under drought stress in rice and maize.
Maize (Zea mays)					Rice (Oryza sativa)
Probe name	Fold change	pfp	D.E		Probe name	Fold change	pfp	D.E
Zm.5271.1.A1_at	2.6268	0.000372	up		OS.51718.1.S1_AT	7.5245	0	up
Zm.1604.1.S1_at	2.5133	0.000177	up		OS.12633.1.S1_S_AT	7.10644	0	up
Zm.17978.1.A1_at	2.4431	0.000893	up		OS.12633.1.S1_AT	6.99027	0	up
Zm.18262.1.A1_at	2.2937	0.000801	up		OS.12415.1.S1_AT	6.90249	0	up
Zm.8160.1.A1_at	2.2406	3e-06	up		OSAFFX.18737.1.S1_AT	6.86491	0	up
Zm.11734.1.A1_a_at	2.2318	3.9e-05	up		OS.9988.1.S1_AT	6.79516	0	up
Zm.14687.1.S1_s_at	2.121	0	up		OS.10590.1.S1_S_AT	6.69794	0	up
Zm.16907.1.S1_at	2.1203	0.000875	up		OS.46582.1.S1_AT	6.37949	0	up
Zm.4678.1.A1_at	2.0516	0.000332	up		OS.10933.1.S1_AT	6.36949	0	up
ZmAffx.1521.1.S1_at	2.0348	0.000315	up		OS.12551.1.S1_S_AT	6.32642	0	up
Zm.14518.1.S1_at	2.0235	0	up		OS.6274.1.S1_AT	6.24285	0	up
Zm.15183.1.A1_at	2.0154	2e-06	up		OS.6618.1.S1_AT	6.16855	0	up
ZmAffx.779.1.A1_s_at	1.9952	0.000258	up		OS.5325.1.S1_AT	6.11229	0	up
Zm.17375.1.A1_at	1.9918	0.000303	up		OSAFFX.14523.1.S1_S_AT	6.08844	0	up
Zm.7274.1.S1_at	1.9877	6.7e-05	up		OS.49245.1.S1_AT	6.05686	0	up
Zm.4777.2.A1_at	1.9829	0.000204	up		OS.54997.1.S1_AT	6.04029	0	up
Zm.4248.1.A1_at	1.9711	5e-06	up		OS.55380.1.S1_AT	6.03043	0	up
Zm.2383.1.A1_at	1.9585	1.3e-05	up		OS.50019.1.S1_AT	5.99996	0	up
Zm.12295.2.S1_a_at	1.9465	0.000341	up		OSAFFX.26317.1.S2_AT	5.92619	0	up
ZmAffx.1544.1.S1_s_at	1.9455	0.000399	up		OS.49639.1.S1_AT	5.91394	0	up
ZmAffx.1453.1.S1_at	1.9433	0.00027	up		OS.46021.1.S1_AT	5.84682	0	up
Zm.10304.1.S1_at	1.938	1.8e-05	up		OS.54410.1.S1_AT	5.83707	0	up
Zm.6838.1.A1_at	1.9315	0.000313	up		OS.42784.1.S1_AT	5.75563	0	up
Zm.5484.1.A1_at	1.93	0.000239	up		OS.11260.1.S1_AT	5.74702	0	up
Zm.6200.2.A1_at	1.9255	0.000124	up		OS.11491.1.S1_AT	5.68913	0	up
ZmAffx.1082.1.A1_at	1.9242	1.3e-05	up		OSAFFX.4557.1.S1_S_AT	5.68226	0	up
ZmAffx.1456.1.S1_at	1.9217	0.000862	up		OS.3280.1.S1_AT	5.68101	0	up
Zm.13005.1.S1_at	1.9163	3.6e-05	up		OS.16044.1.S1_AT	5.64861	0	up
ZmAffx.1466.1.S1_at	1.9157	0.000114	up		OS.47303.1.S1_S_AT	5.6278	0	up
Zm.18344.1.A1_at	1.9132	0.00031	up		OS.28200.1.S1_X_AT	5.6178	0	up
ZmAffx.1517.1.S1_at	1.9113	0.000118	up		OS.55197.1.S1_AT	5.57725	0	up
ZmAffx.1492.1.S1_at	1.9087	0.000831	up		OSAFFX.12887.2.S1_S_AT	5.53808	0	up
Zm.16501.1.S1_at	1.906	3.1e-05	up		OS.941.1.S1_AT	5.48516	0	up
ZmAffx.741.1.A1_s_at	1.9053	0.000866	up		OS.6330.1.S1_AT	5.48477	0	up
Zm.14320.1.S1_at	1.9047	0.000873	up		OS.51775.1.S1_X_AT	5.42036	0	up
ZmAffx.871.1.S1_at	1.8987	0.000225	up		OS.15938.1.S1_AT	5.3898	0	up
Zm.13647.1.S1_at	1.8981	0.000843	up		OS.52036.1.S1_AT	5.36476	0	up
Zm.7685.1.A1_x_at	1.8962	0.00017	up		OS.32943.1.S1_AT	5.27667	0	up
Zm.17438.1.A1_at	1.8958	0.000104	up		OS.1316.1.S2_AT	5.26774	0	up
ZmAffx.1416.1.S1_at	1.8955	0.000338	up		OS.2694.1.S1_AT	5.26647	0	up
Zm.17509.1.S1_at	1.894	0.000187	up		OS.51789.1.S1_AT	5.26614	0	up
Zm.9715.1.A1_at	1.8901	0.000825	up		OS.50134.1.S1_AT	5.25289	0	up
Zm.564.1.S1_a_at	1.8898	0.000214	up		OS.34372.1.S1_AT	5.21127	0	up
ZmAffx.1428.1.S1_at	1.8867	0.000283	up		OS.47303.1.S1_AT	5.16208	0	up
Zm.7469.1.S1_at	1.8849	0.000271	up		OS.56875.1.S1_AT	5.09925	0	up
Zm.19066.1.S1_at	1.8831	1.5e-05	up		OS.53210.1.S1_AT	5.05371	0	up
ZmAffx.802.1.S1_at	1.8827	0.000222	up		OS.51775.1.S1_AT	5.04082	0	up
Zm.17720.1.A1_at	1.8822	0.000357	up		OS.39973.1.S1_S_AT	5.02953	0	up
ZmAffx.518.1.A1_s_at	1.8809	7.6e-05	up		OS.2239.1.S1_AT	4.99529	0	up
Zm.8904.1.A1_at	1.8787	0.00012	up		OS.3419.1.S1_A_AT	4.9529	0	up
Zm.418.1.A1_at	1.8761	0.000103	up		OS.1205.1.S1_AT	4.94502	0	up
ZmAffx.1410.1.S1_at	1.8761	0.000275	up		OSAFFX.21963.1.S1_S_AT	4.88662	0	up
ZmAffx.1454.1.S1_at	1.8753	1.1e-05	up		OS.9820.1.S1_AT	4.88537	0	up
Zm.13056.1.A1_at	1.8739	0.000828	up		OSAFFX.19357.1.S1_AT	4.82578	0	up
Zm.2343.1.S1_at	1.8735	3e-06	up		OS.38099.1.S1_AT	4.81593	0	up
Zm.1628.2.S1_a_at	1.8734	0.000883	up		OS.12812.1.S1_AT	4.78369	0	up
Zm.5088.1.A1_at	1.8722	0.00085	up		OSAFFX.12887.2.S1_AT	4.74299	0	up
Zm.16578.1.A1_s_at	1.8707	0.000365	up		OS.2677.1.S1_AT	4.72257	0	up
Zm.3008.1.S1_at	1.8702	0.000889	up		OS.12134.1.S1_AT	4.67476	0	up
Zm.12761.1.A1_at	1.8696	9.6e-05	up		OSAFFX.26050.5.S1_AT	4.64986	0	up
Zm.7076.1.S1_at	1.869	0.000358	up		OS.6314.1.S1_AT	4.6401	0	up
ZmAffx.1307.1.S1_at	1.8683	6.1e-05	up		OS.32943.2.S1_X_AT	4.63798	0	up
ZmAffx.1142.1.S1_at	1.8671	0.000183	up		OS.39552.1.A1_S_AT	4.61772	0	up
Zm.14703.2.A1_a_at	1.8661	6.4e-05	up		OS.52597.1.S1_AT	4.58386	0	up
Zm.2355.1.A1_at	1.8626	0.000181	up		OS.22744.1.A1_AT	4.56911	0	up
AFFX-DapX-5_at	1.8626	0.000191	up		OSAFFX.27219.1.S1_AT	4.56394	0	up
Zm.17224.1.S1_s_at	1.8588	0.000166	up		OS.53526.1.S1_AT	4.55505	0	up
Zm.3434.1.A1_at	1.8578	7.4e-05	up		OS.9022.1.S1_AT	4.54025	0	up
Zm.2900.1.S1_at	1.8566	0.000806	up		OS.8559.1.S1_AT	4.5372	0	up
Zm.11828.1.A1_at	1.8542	0.000155	up		OSAFFX.31140.1.S1_AT	4.52755	0	up
ZmAffx.1376.1.S1_s_at	1.8538	4e-06	up		OS.54469.1.S1_AT	4.46047	0	up
Zm.5553.1.A1_at	1.8526	0.000104	up		OS.28617.1.S1_AT	4.45085	0	up
AFFX-Zm-r2-Bs-dap-5_at	1.852	0.000214	up		OS.55227.1.S1_AT	4.38257	0	up
Zm.4247.1.A1_at	1.8511	9.1e-05	up		OS.11305.1.S1_AT	4.3523	0	up
Zm.6499.1.A1_at	1.851	0.000314	up		OSAFFX.31986.1.S1_AT	4.3381	0	up
Zm.18542.1.A1_at	1.8497	0.000885	up		OS.10570.1.S1_AT	4.31959	0	up
ZmAffx.1498.1.S1_s_at	1.8481	9.1e-05	up		OS.11039.1.S1_S_AT	4.3126	0	up
ZmAffx.1417.1.S1_at	1.8481	0.000134	up		OS.35020.1.S1_AT	4.30943	0	up
Zm.1874.2.A1_at	1.8466	0.000213	up		OS.55332.1.S1_AT	4.30172	0	up
Zm.19287.1.S1_at	1.8448	0.00022	up		OS.6389.1.S1_AT	4.28243	0	up
Zm.17915.1.A1_at	1.8398	9e-06	up		OS.39000.1.S1_AT	4.27441	0	up
Zm.5435.1.A1_at	1.8391	9.5e-05	up		OS.20936.1.S1_A_AT	4.26623	0	up
Zm.18649.1.A1_at	1.8387	0.000303	up		OS.31022.1.S1_AT	4.25267	0	up
Zm.15792.1.A1_at	1.8386	0.000872	up		OS.27956.1.S1_AT	4.22843	0	up
Zm.534.2.S1_at	1.8355	0.000109	up		OS.4775.2.S1_AT	4.17446	0	up
AFFX-PheX-5_at	1.8355	0.000893	up		OS.11250.1.S1_AT	4.15673	0	up
Zm.2540.1.A1_at	1.8328	6.3e-05	up		OS.18257.1.S1_AT	4.15341	0	up
Zm.18401.1.A1_at	1.8326	0.000188	up		OS.22277.1.S1_AT	4.1356	0	up
Zm.10522.2.A1_at	1.8308	4e-06	up		OS.37876.1.S1_AT	4.13284	0	up
Zm.8724.1.A1_at	1.8295	0.000319	up		OSAFFX.12954.1.S1_AT	4.12048	0	up
Zm.17201.1.S1_at	1.8284	0.000807	up		OS.49648.1.S1_S_AT	4.10713	0	up
Zm.12893.1.A1_at	1.8276	0.000841	up		OS.10497.1.S1_S_AT	4.09757	0	up
Zm.3934.1.S1_at	1.8275	0.000868	up		OSAFFX.18681.1.S1_S_AT	4.09489	0	up
Zm.3274.1.A1_at	1.8243	0.000145	up		OSAFFX.11701.1.S1_S_AT	4.08421	0	up
Zm.17918.1.A1_at	1.8242	0.000104	up		OS.55479.1.S1_AT	4.08277	0	up
Zm.4523.1.A1_at	1.824	0.000213	up		OS.17491.1.S1_AT	4.07517	0	up
ZmAffx.1431.1.S1_at	1.8234	0.000236	up		OS.20206.1.S1_AT	4.03119	0	up
Zm.8233.1.A1_at	1.8233	0.00022	up		OS.42305.1.S1_S_AT	4.0212	0	up
Zm.3953.1.S1_at	1.8231	0.000833	up		OS.51916.1.S1_AT	4.00325	0	up
Zm.13658.1.A1_at	1.8226	0.000245	up		OS.2250.1.S1_A_AT	3.99968	0	up
Zm.1926.1.A1_at	1.8209	0.000804	up		OS.28098.1.S1_AT	3.95547	0	up
Zm.791.1.S1_s_at	1.8206	0.000861	up		OS.10131.1.S1_A_AT	3.94858	0	up
Zm.8520.1.A1_at	1.8194	1.6e-05	up		OS.11053.1.S1_AT	3.94341	0	up
ZmAffx.860.1.S1_at	1.8184	0.000322	up		OS.27043.1.A1_AT	3.90668	0	up
Zm.3990.1.S1_at	1.8174	6e-05	up		OS.26687.1.S1_AT	3.87737	0	up
Zm.1142.1.A1_at	1.8174	7.8e-05	up		OS.49648.1.S1_AT	3.86295	0	up
Zm.5328.1.S1_at	1.8174	0.000354	up		OS.33968.1.S1_AT	3.86193	0	up
Zm.4711.1.S1_at	1.8152	0.000156	up		OS.16218.1.S1_AT	3.86147	0	up
ZmAffx.1286.1.S1_at	1.8152	0.000279	up		OS.15747.1.A1_AT	3.85184	0	up
Zm.10342.1.A1_at	1.8144	0.000867	up		OS.2544.1.S1_S_AT	3.85121	0	up
Zm.14611.1.S1_at	1.8142	0.000805	up		OS.22594.1.S1_AT	3.84752	0	up
Zm.15724.1.S1_at	1.8139	0.000316	up		OS.10556.1.S1_AT	3.83746	0	up
Zm.2032.1.S1_at	1.8133	1.9e-05	up		OS.54579.1.S1_S_AT	3.81067	0	up
Zm.2813.1.A1_at	1.8132	1.2e-05	up		OS.7535.1.S1_AT	3.80044	0	up
Zm.2196.1.A1_at	1.812	0.000104	up		OS.55564.1.S1_AT	3.78005	0	up
Zm.18524.1.A1_at	1.812	0.000235	up		OS.53117.1.S1_X_AT	3.7677	0	up
Zm.4000.1.S1_at	1.8119	4.7e-05	up		OS.19385.1.S1_AT	3.76536	0	up
Zm.11734.2.S1_x_at	1.8116	5e-06	up		OS.57343.1.S1_AT	3.75484	0	up
Zm.17252.1.A1_at	1.8108	0.000127	up		OSAFFX.24138.1.S1_S_AT	3.74211	0	up
Zm.11602.1.A1_at	1.8107	0.000881	up		OS.26517.1.S1_AT	3.73552	0	up
Zm.6736.2.A1_at	1.81	0.000112	up		OS.411.1.S1_A_AT	3.72962	0	up
ZmAffx.876.1.S1_at	1.8087	0.000345	up		OS.15557.1.S1_AT	3.7122	0	up
Zm.12955.1.A1_at	1.808	0.000865	up		OS.50053.1.A1_AT	3.71033	0	up
Zm.13740.1.A1_at	1.806	0.000882	up		OS.54944.1.S1_AT	3.71024	0	up
Zm.9633.1.S1_at	1.8053	0.000292	up		OS.55461.1.S1_AT	3.70357	0	up
Zm.12209.1.S1_at	1.8048	0.000807	up		OS.1818.1.S1_AT	3.70209	0	up
Zm.4088.1.A1_at	1.8046	0.00089	up		OS.18381.1.S1_AT	3.70031	0	up
Zm.16820.1.S1_at	1.8038	0.000371	up		OS.51778.1.S1_AT	3.69992	0	up
Zm.4499.1.A1_a_at	1.8024	0.000225	up		OS.4775.1.S1_AT	3.69257	0	up
ZmAffx.1064.1.S1_at	1.8017	6.8e-05	up		OS.55263.1.S1_AT	3.68933	0	up
Zm.5107.1.A1_at	1.8015	0.000131	up		OSAFFX.17366.1.S1_AT	3.68743	0	up
Zm.5340.1.A1_at	1.8004	8.3e-05	up		OSAFFX.27508.10.S1_S_AT	3.67718	0	up
ZmAffx.1276.1.S1_s_at	1.8004	0.000187	up		OS.8427.1.S1_S_AT	3.67537	0	up
AFFX-r2-Bs-phe-5_at	1.8001	0.000391	up		OS.37548.1.S1_AT	3.67134	0	up
Zm.14270.3.S1_at	1.7998	0.000237	up		OS.411.1.S1_AT	3.67078	0	up
Zm.18299.1.A1_at	1.7994	1.6e-05	up		OS.16163.1.S1_AT	3.61178	0	up
Zm.17907.1.S1_at	1.7984	0.000347	up		OS.49787.1.S1_AT	3.61139	0	up
Zm.2147.2.A1_at	1.798	0.000397	up		OSAFFX.28166.1.S1_AT	3.60367	0	up
ZmAffx.507.1.A1_at	1.7978	0.000339	up		OS.49448.1.S1_AT	3.60184	0	up
Zm.16754.1.A1_at	1.7974	0.000853	up		OS.35013.1.S1_AT	3.57658	0	up
AFFX-r2-Bs-dap-5_at	1.7968	7.9e-05	up		OS.27170.1.S1_AT	3.56944	0	up
Zm.6078.1.S1_at	1.7965	1.6e-05	up		OS.29959.1.S1_AT	3.56465	0	up
Zm.9132.1.A1_at	1.7962	8.4e-05	up		OSAFFX.2760.1.S1_AT	3.56182	0	up
Zm.9111.2.A1_x_at	1.7961	0.000132	up		OS.11450.1.S2_A_AT	3.55162	0	up
Zm.15466.1.S1_at	1.796	0.000869	up		OS.37717.1.A1_S_AT	3.54986	0	up
Zm.10780.1.S1_at	1.7956	0.000351	up		OS.17136.1.S1_AT	3.52083	0	up
Zm.2037.1.S1_a_at	1.7953	0.000849	up		OSAFFX.28166.1.S1_S_AT	3.51864	0	up
Zm.19062.1.S1_at	1.7951	0.00019	up		OS.33244.1.S1_AT	3.47751	0	up
Zm.16478.3.A1_a_at	1.795	0.000851	up		OS.45997.1.S1_X_AT	3.47349	0	up
Zm.2357.1.S1_at	1.7945	0.00014	up		OS.28441.1.S1_AT	3.47172	0	up
Zm.3332.1.A1_at	1.7938	0.000896	up		OS.52689.1.S2_AT	3.46885	0	up
Zm.4588.1.S1_a_at	1.7935	0.000197	up		OS.46791.1.S1_AT	3.46717	0	up
Zm.2380.1.A1_at	1.7932	0.000115	up		OS.38157.1.S1_S_AT	3.45931	0	up
Zm.4882.2.S1_at	1.7931	1e-06	up		OS.28539.1.S1_AT	3.45706	0	up
Zm.1506.1.A1_at	1.7931	0.000134	up		OSAFFX.25178.1.S1_AT	3.43627	0	up
Zm.3785.1.S1_at	1.7931	0.000203	up		OS.4166.1.S1_AT	3.428	0	up
Zm.11757.1.A1_at	1.7924	0.000159	up		OS.11327.1.S1_AT	3.42413	0	up
Zm.4520.1.A1_at	1.7921	2.7e-05	up		OS.22571.1.S1_AT	3.41899	0	up
Zm.10067.1.A1_at	1.7921	0.000864	up		OS.10339.1.S1_AT	3.41484	0	up
Zm.3179.1.S1_at	1.792	0.000215	up		OS.11897.1.S1_AT	3.4099	0	up
Zm.3415.1.S1_at	1.7913	0.000842	up		OS.30324.2.S1_X_AT	3.40386	0	up
Zm.15871.1.A1_at	1.7911	0.000112	up		OS.27232.1.S1_AT	3.39112	0	up
Zm.18444.1.A1_at	1.7909	0.000108	up		OS.22278.1.S1_AT	3.38794	0	up
Zm.18467.1.S1_at	1.7909	0.000124	up		OSAFFX.3569.1.S1_X_AT	3.38159	0	up
Zm.1294.1.S1_at	1.7909	0.000354	up		OS.38110.1.S1_AT	3.37292	0	up
Zm.11933.1.A1_at	1.7908	0.000339	up		OS.6901.1.S1_AT	3.37276	0	up
Zm.1882.1.S1_at	1.7902	0	up		OS.6662.1.S1_AT	3.36367	0	up
ZmAffx.473.1.A1_at	1.7901	2e-05	up		OS.17419.1.S1_AT	3.35647	0	up
Zm.9827.1.A1_at	1.7898	0.000218	up		OSAFFX.3569.1.S1_AT	3.3541	0	up
Zm.19035.1.S1_at	1.7896	0.000104	up		OS.11331.1.S1_AT	3.3506	0	up
Zm.3565.1.A1_at	1.7895	0.000871	up		OS.8741.1.S1_AT	3.34387	0	up
ZmAffx.1351.1.S1_at	1.7894	1e-06	up		OS.6664.1.S1_AT	3.34324	0	up
Zm.9880.1.S1_at	1.7893	8.7e-05	up		OS.46582.2.S1_X_AT	3.33671	0	up
Zm.13337.1.S1_at	1.7883	0.000198	up		OS.413.1.S1_AT	3.33377	0	up
ZmAffx.1216.1.S1_x_at	1.7868	0	up		OS.11935.1.S1_AT	3.33156	0	up
Zm.11253.1.A1_at	1.7865	1.7e-05	up		OS.1723.1.S1_AT	3.33075	0	up
Zm.284.1.S1_at	1.786	0.000188	up		OS.7537.1.S1_AT	3.32737	0	up
Zm.15977.1.S1_at	1.7855	0.000154	up		OS.11419.1.S1_AT	3.32068	0	up
Zm.3227.1.A1_at	1.7855	0.00019	up		OS.27963.1.A1_AT	3.32025	0	up
Zm.6362.1.A1_at	1.7854	0.000353	up		OS.37745.1.S1_AT	3.31852	0	up
Zm.15775.1.S1_at	1.7853	0.000295	up		OS.17890.1.S1_AT	3.31471	0	up
Zm.12810.1.A1_at	1.7852	3e-06	up		OS.5583.1.S1_AT	3.31432	0	up
Zm.4688.1.A1_at	1.785	0.000181	up		OS.49764.1.S1_AT	3.31344	0	up
Zm.6408.1.S1_at	1.7846	0.000277	up		OS.11534.1.S1_AT	3.30644	0	up
ZmAffx.463.1.S1_at	1.7846	0.000353	up		OS.6516.1.S1_AT	3.30413	0	up
Zm.4587.1.A1_at	1.7842	4.9e-05	up		OS.14052.1.S1_AT	3.30305	0	up
Zm.10295.1.A1_at	1.7833	0.000207	up		OS.15490.1.S1_AT	3.29521	0	up
Zm.16447.1.S1_at	1.7822	0.000331	up		OS.13972.1.S1_AT	3.29428	0	up
Zm.3263.1.A1_at	1.782	2.6e-05	up		OSAFFX.12920.1.S1_AT	3.28778	0	up
Zm.2183.1.A1_at	1.7819	0.000176	up		OSAFFX.11535.1.S1_AT	3.28107	0	up
Zm.6007.1.S1_at	1.7817	0.000864	up		OS.29815.1.S1_AT	3.27684	0	up
Zm.1247.1.S1_at	1.7817	0.000885	up		OS.51742.1.S1_X_AT	3.2568	0	up
Zm.1564.1.A1_at	1.7814	0.000843	up		OS.11106.1.S1_AT	3.25072	0	up
Zm.10385.1.A1_at	1.7812	0.000265	up		OS.20863.1.S1_AT	3.25065	0	up
Zm.1697.1.S1_at	1.7811	0.000282	up		OS.36283.1.S1_AT	3.2441	0	up
Zm.14979.1.S1_at	1.7806	0.000249	up		OS.11666.1.S1_AT	3.24145	0	up
Zm.13055.1.S1_at	1.7803	9.3e-05	up		OS.411.2.S1_X_AT	3.2254	0	up
ZmAffx.1299.1.S1_at	1.7802	9.4e-05	up		OS.41841.1.S1_AT	3.22501	0	up
Zm.1396.1.A1_at	1.7802	0.000224	up		OS.42305.2.S1_X_AT	3.21709	0	up
Zm.5742.1.A1_at	1.78	0.000832	up		OSAFFX.27815.1.S1_S_AT	3.20734	0	up
Zm.875.1.S1_at	1.7799	0.000318	up		OS.13968.2.S1_A_AT	3.19891	0	up
Zm.9111.2.A1_a_at	1.7794	4.9e-05	up		OS.5277.1.S1_AT	3.19882	0	up
Zm.3783.1.S1_at	1.7788	0.000841	up		OS.57456.1.S1_X_AT	3.19528	0	up
Zm.8932.1.A1_at	1.7784	0.000831	up		OS.52555.1.S1_AT	3.19337	0	up
Zm.12985.1.A1_at	1.7783	0.000352	up		OS.8897.1.S1_AT	3.19209	0	up
Zm.2098.1.S1_at	1.778	0.000255	up		OS.18094.2.S1_A_AT	3.18921	0	up
Zm.8407.1.A1_at	1.7777	0.000869	up		OS.12221.1.S1_AT	3.18426	0	up
ZmAffx.752.1.A1_at	1.777	0.000862	up		OS.6418.1.S1_AT	3.1801	0	up
Zm.17949.1.A1_at	1.7769	0.000867	up		OS.57295.1.S1_AT	3.15819	0	up
Zm.4327.1.S1_at	1.7768	0.000387	up		OS.38806.1.A1_X_AT	3.15133	0	up
Zm.6604.1.A1_at	1.7764	0	up		OSAFFX.13543.1.S1_S_AT	3.15009	0	up
Zm.14493.1.S1_at	1.776	9.1e-05	up		OS.20230.1.S1_AT	3.14439	0	up
Zm.609.1.S1_at	1.7754	0.000366	up		OS.53176.1.S1_AT	3.13799	0	up
Zm.6977.4.A1_at	1.7751	0.000185	up		OS.31975.1.S1_X_AT	3.13334	0	up
Zm.558.1.S1_s_at	1.7749	0.000239	up		OS.12106.1.S1_AT	3.13172	0	up
Zm.8972.1.S1_at	1.7747	0.000231	up		OS.20863.2.S1_X_AT	3.12847	0	up
Zm.8042.1.A1_at	1.7742	9.8e-05	up		OS.51835.1.S1_A_AT	3.12199	0	up
ZmAffx.1216.1.S1_at	1.7732	0	up		OS.8965.1.S1_AT	3.11972	0	up
Zm.11596.1.A1_at	1.7731	4.4e-05	up		OS.10411.1.S1_AT	3.115	0	up
Zm.16330.1.S1_at	1.7731	0.000313	up		OS.17323.2.S1_AT	3.1112	0	up
Zm.2301.1.A1_at	1.7729	0.000845	up		OS.18595.1.A1_AT	3.10316	0	up
Zm.14353.1.A1_at	1.7727	9e-06	up		OS.11808.1.S1_AT	3.10033	0	up
Zm.17613.1.A1_at	1.7724	0.000199	up		OS.50349.2.S1_AT	3.09565	0	up
Zm.5645.1.A1_at	1.7724	0.000859	up		OS.4671.1.S1_A_AT	3.09361	0	up
Zm.7089.1.A1_at	1.772	0.0002	up		OS.6542.1.S1_AT	3.0934	0	up
Zm.2711.1.A1_at	1.7718	0.000892	up		OSAFFX.32170.1.S1_AT	3.09167	0	up
Zm.4957.1.A1_at	1.771	1.7e-05	up		OS.31975.1.S1_AT	3.09039	0	up
Zm.13744.1.S1_at	1.7706	0.000152	up		OS.9824.1.S2_AT	3.08914	0	up
ZmAffx.977.1.A1_at	1.7703	0.000133	up		OS.15830.1.S1_AT	3.08845	0	up
Zm.15221.1.S1_at	1.7703	0.000356	up		OS.12252.1.S1_AT	3.08518	0	up
Zm.12082.1.A1_a_at	1.7702	0.000168	up		OS.51752.2.S1_X_AT	3.0846	0	up
Zm.3721.1.S1_at	1.7696	0.000892	up		OS.2362.1.S1_A_AT	3.08419	0	up
Zm.4171.1.A1_at	1.769	4.4e-05	up		OS.11682.1.S1_AT	3.08169	0	up
Zm.1692.1.A1_at	1.7689	0.000111	up		OS.11450.1.S1_AT	3.07626	0	up
Zm.13450.1.S1_at	1.7685	0.000253	up		OS.15874.1.A1_AT	3.06967	0	up
Zm.5548.3.A1_at	1.7685	0.00085	up		OS.2362.2.S1_X_AT	3.0653	0	up
Zm.4561.2.A1_x_at	1.7684	3.6e-05	up		OS.26565.3.S1_AT	3.05516	0	up
Zm.12356.1.S1_at	1.7682	1.9e-05	up		OS.32022.1.S1_X_AT	3.04306	0	up
Zm.3978.1.A1_at	1.7678	0.000388	up		OS.35681.1.S1_AT	3.04059	0	up
Zm.4077.2.A1_x_at	1.7674	0.000129	up		OS.7756.2.S1_X_AT	-4.74444	0	down
Zm.17159.1.A1_at	1.7674	0.000862	up		OS.17921.1.S1_AT	-4.62487	0	down
Zm.5741.1.A1_at	1.7669	0.000181	up		OS.7756.2.S1_AT	-4.53443	0	down
Zm.9570.1.A1_a_at	1.7668	0.000827	up		OSAFFX.15178.1.S1_S_AT	-4.25804	0	down
Zm.1504.1.S1_at	1.7668	0.000831	up		OS.53663.1.S1_AT	-4.21069	0	down
Zm.5785.2.S1_at	1.7667	0.000293	up		OS.36278.1.S1_X_AT	-3.82309	0	down
Zm.7685.1.A1_a_at	1.7664	4.7e-05	up		OS.6786.1.S1_A_AT	-3.50702	0	down
Zm.11727.1.A1_at	1.7663	4.5e-05	up		OS.15355.1.S1_X_AT	-3.45857	0	down
Zm.15326.1.A1_at	1.7663	0.000252	up		OS.6315.1.S1_AT	-3.44102	0	down
Zm.13129.1.S1_at	1.7662	0.000114	up		OS.4159.1.S1_AT	-3.43415	0	down
Zm.6244.1.A1_x_at	1.7662	0.000398	up		OS.28983.1.S1_AT	-3.40695	0	down
Zm.3339.1.A1_at	1.7658	2.8e-05	up		OS.17147.1.S1_X_AT	-3.31612	0	down
Zm.10557.1.A1_a_at	1.7656	0.000185	up		OS.28216.1.S1_A_AT	-3.2679	0	down
Zm.17027.2.S1_a_at	1.7654	0	up		OS.6767.1.S1_AT	-3.23295	0	down
Zm.2205.1.A1_at	1.7652	0.000257	up		OS.4404.1.S1_S_AT	-3.19475	0	down
Zm.2699.1.A1_at	1.765	6.3e-05	up		OS.41164.1.S1_AT	-3.18701	0	down
Zm.8328.1.A1_at	1.7648	8.1e-05	up		OS.11991.1.S1_AT	-3.16201	0	down
Zm.1399.1.A1_at	1.7647	0.000815	up		OS.11788.1.S1_AT	-3.14168	0	down
Zm.2353.1.S1_a_at	1.7642	7.1e-05	up		OS.27580.1.S1_AT	-3.13827	0	down
Zm.2416.1.A1_at	1.7641	3e-06	up		OS.15062.1.S1_A_AT	-3.12677	0	down
Zm.17630.1.A1_at	1.7638	0	up		OS.56997.1.S1_AT	-3.11865	0	down
Zm.4392.4.A1_x_at	1.7638	0.000854	up		OS.16037.1.S1_AT	-3.09734	0	down
Zm.2933.1.A1_at	1.7636	7.4e-05	up		OS.27755.1.S1_AT	-3.06815	0	down
Zm.9124.2.S1_at	1.7636	0.000249	up		OS.22086.1.S1_AT	-3.03397	0	down
Zm.4146.1.S1_at	1.7635	0.000821	up		OS.38381.1.S1_AT	-3.02691	0	down
Zm.9433.2.A1_a_at	1.7634	1.4e-05	up		OS.38235.1.S1_X_AT	-3.00043	0	down
Zm.4300.2.S1_a_at	1.7634	0.000349	up		OSAFFX.26826.1.S1_AT	-2.98469	0	down
Zm.3454.1.S1_at	1.7632	0.000888	up		OS.9276.1.S1_S_AT	-2.98309	0	down
Zm.4529.1.A1_a_at	1.7626	3.6e-05	up		OS.10959.1.S2_AT	-2.97861	0	down
Zm.2914.1.S1_at	1.7624	2.6e-05	up		OS.38235.1.S1_AT	-2.97095	0	down
Zm.17356.1.A1_at	1.7624	0.000135	up		OS.9775.1.S1_AT	-2.96155	0	down
Zm.12082.2.A1_a_at	1.7623	0.000109	up		OS.28216.3.S1_X_AT	-2.95793	0	down
Zm.15422.1.S1_at	1.7615	4.7e-05	up		OS.37430.1.S1_AT	-2.91717	0	down
Zm.4010.1.A1_at	1.7615	0.000202	up		OS.55491.1.S1_AT	-2.9005	0	down
Zm.2825.2.A1_at	1.7613	2.4e-05	up		OSAFFX.15319.1.S1_AT	-2.89342	0	down
Zm.16695.1.S1_at	1.7611	1.2e-05	up		OS.14411.1.S1_AT	-2.89297	0	down
Zm.4549.1.A1_at	1.7611	0.000267	up		OSAFFX.4953.1.S1_AT	-2.89208	0	down
Zm.12704.2.A1_at	1.7609	0.000872	up		OS.38240.1.S1_A_AT	-2.87842	0	down
Zm.3469.1.A1_at	1.7608	0.00016	up		OS.21442.1.S1_AT	-2.87647	0	down
Zm.17504.1.A1_at	1.7608	0.000224	up		OS.12430.1.S1_AT	-2.87301	0	down
Zm.10403.1.S1_at	1.7608	0.000805	up		OS.12520.1.S1_A_AT	-2.86969	0	down
Zm.3441.1.A1_at	1.7605	0.000888	up		OSAFFX.5446.1.S1_S_AT	-2.85745	0	down
Zm.5116.1.S1_at	1.7603	2e-05	up		OS.12410.3.S1_S_AT	-2.85062	0	down
Zm.16454.1.S1_at	1.76	0.000101	up		OS.9506.1.S1_A_AT	-2.84425	0	down
Zm.6886.1.A1_at	1.7594	0.000355	up		OS.28203.1.S1_A_AT	-2.83622	0	down
Zm.2104.1.A1_at	1.7593	0.000229	up		OS.3380.1.S1_AT	-2.82905	0	down
Zm.18110.1.S1_s_at	1.7592	0.000187	up		OS.21442.1.S1_X_AT	-2.81963	0	down
Zm.15742.1.A1_at	1.7592	0.000251	up		OSAFFX.24981.1.S1_AT	-2.81433	0	down
ZmAffx.1058.1.S1_at	1.7591	0.00012	up		OS.53467.1.S1_AT	-2.80162	0	down
Zm.9596.1.A1_at	1.7589	0.000271	up		OS.11920.1.S1_S_AT	-2.79813	0	down
Zm.12163.1.A1_at	1.7588	1e-06	up		OS.17449.1.A1_AT	-2.79188	0	down
Zm.13887.1.A1_at	1.7585	0.000287	up		OS.11770.1.S1_AT	-2.78791	0	down
Zm.9431.1.A1_at	1.7579	3.6e-05	up		OS.55612.1.S1_AT	-2.78443	0	down
Zm.5757.1.A1_at	1.7579	0.000871	up		OS.9346.1.S1_AT	-2.77712	0	down
ZmAffx.974.1.A1_at	1.7578	0.000869	up		OS.27628.2.S1_A_AT	-2.77279	0	down
Zm.13672.1.A1_at	1.7573	7.7e-05	up		OS.12410.1.S1_A_AT	-2.76063	0	down
Zm.6312.1.A1_at	1.7573	0.000855	up		OS.12410.1.S1_X_AT	-2.75721	0	down
Zm.10051.1.A1_at	1.7568	3.6e-05	up		OS.17623.1.S1_AT	-2.74678	0	down
Zm.17710.1.S1_at	1.7567	7.6e-05	up		OS.2759.1.S1_S_AT	-2.74457	0	down
Zm.13666.1.A1_at	1.7565	0.000313	up		OSAFFX.20062.1.S1_AT	-2.73936	0	down
Zm.18532.1.A1_at	1.7564	1.5e-05	up		OS.35815.1.S1_AT	-2.73311	0	down
ZmAffx.1326.1.S1_at	1.7564	9.4e-05	up		OS.26852.1.A1_AT	-2.73183	0	down
Zm.3656.1.A1_at	1.7561	1.8e-05	up		OS.28964.1.S1_AT	-2.72761	0	down
ZmAffx.1488.1.S1_at	1.7557	4e-06	up		OS.4644.1.S1_AT	-2.71569	0	down
Zm.17558.1.S1_at	1.7556	7.4e-05	up		OS.27688.1.A1_AT	-2.7143	0	down
Zm.17763.1.A1_at	1.7556	0.000136	up		OS.6092.1.S1_AT	-2.71099	0	down
ZmAffx.373.1.A1_at	1.7554	8.1e-05	up		OSAFFX.3180.1.S1_AT	-2.706	0	down
Zm.19312.1.A1_at	1.7552	2e-06	up		OS.17196.1.A1_S_AT	-2.70196	0	down
Zm.16524.4.A1_at	1.755	0.000112	up		OS.46093.1.S1_AT	-2.70044	0	down
Zm.6732.4.S1_at	1.755	0.000268	up		OS.34537.1.S1_AT	-2.69974	0	down
Zm.15495.3.A1_at	1.7545	0.000235	up		OS.52833.1.S1_AT	-2.69473	0	down
Zm.7736.1.S1_at	1.7541	0.000189	up		OSAFFX.19451.3.S1_X_AT	-2.69435	0	down
Zm.3874.1.A1_at	1.7541	0.000229	up		OS.8482.1.S1_S_AT	-2.69432	0	down
Zm.8081.1.A1_at	1.7541	0.000299	up		OS.7879.2.S1_AT	-2.68882	0	down
Zm.114.1.A1_at	1.7538	0.000278	up		OS.7611.1.S1_AT	-2.68407	0	down
Zm.4903.1.S1_at	1.7537	0.000371	up		OS.12614.1.A1_AT	-2.6775	0	down
Zm.18132.1.S1_at	1.7536	0.000103	up		OS.5534.1.S1_AT	-2.67614	0	down
Zm.10142.1.A1_at	1.7536	0.000231	up		OS.48075.1.S1_AT	-2.67547	0	down
Zm.7562.1.A1_at	1.7534	0.000895	up		OS.27587.1.S1_AT	-2.67507	0	down
Zm.9837.1.A1_at	1.7533	1e-05	up		OS.32492.1.S1_AT	-2.67258	0	down
Zm.11741.1.S1_at	1.7531	0	up		OS.12046.1.S1_AT	-2.65955	0	down
Zm.6489.1.A1_at	1.753	0.00016	up		OSAFFX.12146.1.S1_AT	-2.65689	0	down
Zm.15606.1.S1_at	1.7529	5.6e-05	up		OS.6037.1.S1_AT	-2.6557	0	down
Zm.8016.1.A1_at	1.7525	1.9e-05	up		OS.9201.2.S1_X_AT	-2.6555	0	down
Zm.6472.1.A1_at	1.7525	0.000318	up		OS.26437.1.A1_S_AT	-2.65499	0	down
Zm.1094.1.A1_at	1.7523	9.1e-05	up		OS.2436.1.S1_AT	-2.64296	0	down
Zm.17395.1.A1_at	1.7519	0.000831	up		OS.38235.2.S1_X_AT	-2.64243	0	down
Zm.4445.1.A1_at	1.7515	6e-06	up		OS.49381.1.S1_AT	-2.63554	0	down
Zm.1222.1.A1_at	1.7515	0.000872	up		OS.56074.1.S1_AT	-2.6314	0	down
Zm.2086.1.S1_at	1.7508	0.000222	up		OS.44937.1.S1_AT	-2.62954	0	down
Zm.4876.1.S1_at	1.7507	1e-06	up		OS.7802.1.S1_AT	-2.62856	0	down
Zm.12558.1.A1_at	1.7504	0.000156	up		OS.2219.1.S1_AT	-2.62677	0	down
Zm.14368.1.A1_at	1.7504	0.000341	up		OS.27244.1.A1_S_AT	-2.62632	0	down
Zm.1074.1.A1_at	1.75	0.000871	up		OS.20516.1.S1_AT	-2.62569	0	down
Zm.6508.1.A1_at	1.7498	2.3e-05	up		OS.10120.2.S1_AT	-2.62551	0	down
Zm.14524.1.S1_at	1.7498	5.1e-05	up		OS.10522.2.S1_X_AT	-2.62509	0	down
Zm.3949.1.S1_at	1.7493	5.3e-05	up		OS.48074.1.A1_AT	-2.62357	0	down
Zm.6774.1.A1_at	1.7492	0.000193	up		OS.8468.1.S1_AT	-2.62272	0	down
Zm.13032.1.A1_at	1.7491	3.2e-05	up		OS.9159.2.S1_X_AT	-2.62055	0	down
Zm.6352.1.A1_at	1.7491	6.1e-05	up		OS.16899.1.S1_AT	-2.61764	0	down
Zm.646.2.A1_a_at	1.7487	8.3e-05	up		OS.2237.1.S1_AT	-2.61157	0	down
Zm.9984.1.A1_at	1.7487	0.000192	up		OS.12606.1.S1_AT	-2.6068	0	down
Zm.9127.1.A1_at	1.7485	2.4e-05	up		OS.10522.2.S1_AT	-2.60673	0	down
Zm.629.1.S1_at	1.7485	0.000875	up		OS.28011.1.S1_AT	-2.60662	0	down
Zm.4857.1.A1_at	1.7477	3e-06	up		OS.9301.1.S1_AT	-2.60589	0	down
Zm.12589.1.S1_a_at	1.7477	0.000176	up		OS.11611.1.S1_AT	-2.60512	0	down
Zm.14056.1.A1_at	1.7475	0.000193	up		OS.5660.1.S1_AT	-2.60465	0	down
Zm.16981.1.A1_at	1.747	9.8e-05	up		OS.16282.1.A1_AT	-2.60379	0	down
Zm.8726.1.A1_at	1.7469	2e-05	up		OS.37051.1.S1_AT	-2.58926	0	down
Zm.11839.1.A1_at	1.7468	1.2e-05	up		OSAFFX.12016.1.S1_AT	-2.58777	0	down
Zm.10583.1.A1_at	1.7463	0.00034	up		OS.14256.1.S1_A_AT	-2.58699	0	down
Zm.17309.1.A1_s_at	1.7462	0.000178	up		OS.14520.1.S1_AT	-2.58447	0	down
Zm.18356.1.S1_at	1.7462	0.000258	up		OS.26979.1.S1_X_AT	-2.58263	0	down
Zm.9978.1.A1_at	1.7461	0.000248	up		OS.8468.1.S1_S_AT	-2.56635	0	down
Zm.7735.1.S1_at	1.746	0.000807	up		OS.15398.1.S1_AT	-2.56629	0	down
Zm.9244.1.A1_at	1.7458	4.8e-05	up		OS.16326.1.S1_AT	-2.56402	0	down
ZmAffx.1392.1.S1_at	1.7447	4.5e-05	up		OS.27371.1.A1_AT	-2.56259	0	down
Zm.18471.1.A1_at	1.7447	0.000138	up		OS.34767.2.S1_S_AT	-2.55906	0	down
Zm.725.1.A1_at	1.7445	0.00013	up		OS.28079.2.S1_S_AT	-2.55079	0	down
Zm.6.2.A1_at	1.7443	0.000172	up		OS.11934.1.S1_AT	-2.54626	0	down
Zm.17646.1.S1_at	1.744	0.00014	up		OS.52184.1.S1_AT	-2.54145	0	down
Zm.9958.2.A1_at	1.7438	5e-05	up		OSAFFX.23844.1.S1_S_AT	-2.54075	0	down
Zm.4140.1.S1_at	1.7435	0.000344	up		OS.9392.1.S1_AT	-2.53913	0	down
Zm.4561.2.A1_a_at	1.7434	1.3e-05	up		OS.51065.1.S1_AT	-2.53889	0	down
Zm.10703.1.A1_at	1.7434	0.000148	up		OS.39297.1.S1_AT	-2.53247	0	down
Zm.16498.2.A1_at	1.7432	0.000116	up		OS.20261.1.S1_AT	-2.52799	0	down
Zm.4672.1.S1_at	1.743	1e-06	up		OS.27606.1.S1_AT	-2.52495	0	down
Zm.843.1.S1_at	1.7428	0.000218	up		OS.17058.1.S1_AT	-2.52222	0	down
Zm.7705.1.A1_at	1.7428	0.000324	up		OS.12629.1.S1_AT	-2.51094	0	down
Zm.12626.1.A1_at	1.7427	0.000297	up		OS.34673.1.S1_AT	-2.51082	0	down
Zm.17960.1.A1_at	1.7423	0.000821	up		OS.13014.1.S1_A_AT	-2.50825	0	down
Zm.16351.1.A1_at	1.7419	0.000174	up		OS.28290.1.S1_AT	-2.50577	0	down
Zm.18475.1.A1_at	1.7419	0.000801	up		OS.5869.3.S1_X_AT	-2.50432	0	down
ZmAffx.99.1.A1_at	1.7414	9.7e-05	up		OS.19586.1.S1_AT	-2.50163	0	down
Zm.5403.1.A1_at	1.7413	0.000222	up		OS.1479.1.S1_AT	-2.50017	0	down
Zm.5949.1.S1_a_at	1.7411	0.000284	up		OS.7140.1.S1_AT	-2.48555	0	down
Zm.5943.1.A1_at	1.7407	3e-05	up		OS.9494.1.S1_S_AT	-2.48552	0	down
Zm.3740.1.A1_at	1.7404	7.2e-05	up		OS.11443.1.S1_A_AT	-2.48499	0	down
Zm.7882.1.A1_at	1.7402	0.000349	up		OS.8382.1.S1_S_AT	-2.48428	0	down
Zm.17370.1.S1_at	1.7401	0.000232	up		OS.19632.1.S1_AT	-2.48392	0	down
ZmAffx.1110.1.S1_at	1.7399	0.00013	up		OS.8488.1.S1_S_AT	-2.48377	0	down
Zm.12817.1.A1_at	1.7395	0.00011	up		OS.9511.1.S1_AT	-2.48341	0	down
Zm.4543.1.S1_at	1.7394	0.000148	up		OS.19034.1.S1_AT	-2.48273	0	down
Zm.19026.1.A1_at	1.7393	0.000127	up		OS.28096.1.S1_AT	-2.48188	0	down
Zm.13599.1.A1_at	1.7393	0.000251	up		OS.12372.1.S1_S_AT	-2.48176	0	down
Zm.19107.1.A1_at	1.7393	0.000864	up		OS.20702.1.S1_AT	-2.47649	0	down
Zm.4351.1.A1_at	1.7392	3e-06	up		OS.8842.1.S1_AT	-2.47511	0	down
Zm.13863.1.S1_at	1.7392	4.9e-05	up		OS.15570.1.S1_AT	-2.47409	0	down
Zm.10333.1.A1_at	1.7391	7e-06	up		OS.12058.1.S1_AT	-2.46951	0	down
Zm.11840.1.A1_at	1.7391	1.9e-05	up		OS.12181.1.S1_S_AT	-2.46505	0	down
Zm.1555.1.A1_at	1.7389	1e-06	up		OS.31716.2.A1_AT	-2.46434	0	down
Zm.13580.1.A1_at	1.7386	0.000104	up		OS.47694.1.S1_AT	-2.46421	0	down
Zm.764.1.S1_at	1.7386	0.00016	up		OS.52344.1.S1_AT	-2.46344	0	down
ZmAffx.1156.1.S1_s_at	1.7382	0	up		OS.8251.1.S1_AT	-2.46155	0	down
Zm.15823.1.A1_at	1.7377	3e-05	up		OS.51787.1.S1_AT	-2.4577	0	down
Zm.18900.1.S1_at	1.7375	0.000855	up		OS.4194.1.S1_AT	-2.45714	0	down
ZmAffx.80.1.A1_at	1.7374	0.000118	up		OS.12187.1.S1_AT	-2.45621	0	down
Zm.10553.1.A1_at	1.7373	1.9e-05	up		OS.17416.1.S1_AT	-2.4548	0	down
Zm.2578.1.A1_at	1.737	0.000191	up		OS.5215.1.S1_AT	-2.44823	0	down
Zm.5117.1.A1_at	1.737	0.000893	up		OS.8531.1.S1_AT	-2.44447	0	down
Zm.17579.1.S1_at	1.7367	0.000303	up		OS.22241.1.S1_S_AT	-2.43905	0	down
Zm.6178.1.A1_at	1.7365	0.00082	up		OS.28079.1.S1_X_AT	-2.43557	0	down
ZmAffx.1117.1.S1_at	1.7364	8.1e-05	up		OS.14368.1.S1_AT	-2.43502	0	down
Zm.1821.1.A1_at	1.7364	0.000122	up		OS.12037.1.S1_AT	-2.43137	0	down
ZmAffx.1516.1.S1_s_at	1.7363	3e-06	up		OS.54698.1.S1_AT	-2.42818	0	down
Zm.15564.1.A1_at	1.7363	2e-05	up		OS.33762.1.S1_AT	-2.4272	0	down
Zm.3148.1.A1_at	1.7359	0.000199	up		OS.5767.1.S1_AT	-2.42653	0	down
Zm.8671.1.A1_at	1.7357	0.000204	up		OS.51285.1.S1_AT	-2.42501	0	down
Zm.18003.1.A1_at	1.7356	4.8e-05	up		OS.27660.1.S1_AT	-2.42367	0	down
Zm.18801.1.A1_at	1.7352	1.2e-05	up		OS.8264.1.S1_AT	-2.42367	0	down
Zm.16861.1.S1_at	1.7352	0.000387	up		OS.5843.1.S1_AT	-2.42362	0	down
Zm.15340.1.A1_at	1.7352	0.000847	up		OS.21957.2.S1_X_AT	-2.4236	0	down
Zm.4848.1.A1_at	1.7351	0.000261	up		OS.15087.1.S1_AT	-2.42309	0	down
Zm.15800.5.A1_at	1.7351	0.000826	up		OS.27035.2.S1_S_AT	-2.42018	0	down
Zm.6244.2.A1_x_at	1.7349	0.000104	up		OS.50395.1.S1_AT	-2.41786	0	down
Zm.5844.1.A1_at	1.7344	0.000282	up		OS.21957.1.S1_X_AT	-2.41665	0	down
Zm.15433.1.S1_at	1.7344	0.000802	up		OS.12372.2.S1_X_AT	-2.41455	0	down
Zm.2199.3.A1_a_at	1.7343	4.1e-05	up		OS.18556.1.S1_X_AT	-2.41361	0	down
Zm.5890.1.A1_at	1.7343	8.6e-05	up		OS.10310.1.S1_AT	-2.41266	0	down
Zm.3962.1.A1_at	1.7343	0.000338	up		OS.23687.1.A1_AT	-2.41054	0	down
Zm.10115.1.S1_x_at	1.734	0.000816	up		OS.22832.1.S1_AT	-2.40973	0	down
Zm.12134.2.S1_a_at	1.7338	0.000209	up		OSAFFX.4662.1.S1_AT	-2.40938	0	down
ZmAffx.69.1.A1_at	1.7337	1.3e-05	up		OS.7868.1.S1_AT	-2.40858	0	down
Zm.7663.2.S1_at	1.7334	9.7e-05	up		OS.11804.1.S1_AT	-2.40644	0	down
Zm.1762.1.A1_at	1.7331	0.000263	up		OS.50791.1.S1_AT	-2.39874	0	down
Zm.6261.1.A1_at	1.733	0.000124	up		OS.24698.1.S1_AT	3.02964	1.28913e-20	up
ZmAffx.1441.1.S1_at	1.7328	3.9e-05	up		OS.10652.1.S1_AT	3.02841	1.28913e-20	up
Zm.2218.1.A1_at	1.7328	0.000263	up		OSAFFX.14113.1.S1_S_AT	3.02732	1.28913e-20	up
Zm.12332.2.S1_a_at	1.7327	0.000115	up		OS.38447.1.S1_S_AT	3.01901	1.28913e-20	up
Zm.2897.1.S1_at	1.7327	0.000349	up		OS.51394.1.S1_AT	3.01685	1.28913e-20	up
Zm.3277.1.A1_at	1.7327	0.000861	up		OS.47735.1.S1_AT	3.0158	1.28913e-20	up
Zm.9568.3.A1_x_at	1.7326	9.3e-05	up		OS.51480.1.S1_X_AT	3.0154	1.28913e-20	up
Zm.5655.1.A1_at	1.7326	0.000365	up		OS.56210.1.S1_AT	3.01323	1.28913e-20	up
Zm.4392.2.A1_x_at	1.7322	0.0002	up		OSAFFX.25929.1.S1_AT	3.01281	1.28913e-20	up
ZmAffx.183.1.A1_at	1.7319	3.6e-05	up		OS.19553.1.S1_AT	3.00652	1.28913e-20	up
Zm.8283.1.S1_at	1.7317	0.000203	up		OS.3568.1.S1_AT	3.00386	1.28913e-20	up
Zm.7544.1.A1_at	1.7316	2e-05	up		OSAFFX.29958.1.S1_AT	3.00281	1.28913e-20	up
Zm.11334.1.A1_at	1.7314	2.8e-05	up		OS.4463.1.S1_S_AT	3.00231	1.28913e-20	up
Zm.13992.1.A1_at	1.7313	7.8e-05	up		OSAFFX.29958.1.S1_X_AT	3.00111	1.28913e-20	up
Zm.5323.1.A1_at	1.7313	7.9e-05	up		OSAFFX.27816.1.S1_AT	2.9963	1.28913e-20	up
Zm.13992.3.A1_a_at	1.7313	0.000244	up		OS.4804.1.S1_AT	2.98914	1.28913e-20	up
Zm.8697.2.A1_at	1.7311	2.8e-05	up		OS.51460.1.S1_AT	2.98531	1.28913e-20	up
Zm.13598.1.A1_at	1.7308	0.000124	up		OS.13596.1.S1_AT	2.9839	1.28913e-20	up
Zm.7881.1.A1_a_at	1.7308	0.000209	up		OSAFFX.31409.1.S1_S_AT	2.98048	1.28913e-20	up
ZmAffx.1172.1.S1_at	1.7304	0.000237	up		OS.16068.3.S1_AT	2.97977	1.28913e-20	up
Zm.7976.1.S1_at	1.7303	0.000171	up		OS.5690.1.S1_AT	2.97802	1.28913e-20	up
Zm.15595.1.S1_at	1.7302	0.00021	up		OS.9836.1.S1_AT	2.97692	1.28913e-20	up
Zm.17773.1.A1_at	1.7299	0.000109	up		OS.519.1.S1_AT	2.97313	1.28913e-20	up
Zm.17693.1.A1_at	1.7298	0.000825	up		OS.30608.3.S1_X_AT	2.96891	1.28913e-20	up
Zm.4392.2.A1_a_at	1.7295	0.000173	up		OS.12167.1.S1_AT	2.95932	1.28913e-20	up
Zm.17472.1.S1_at	1.7294	4.8e-05	up		OS.51063.1.S1_AT	2.95613	1.28913e-20	up
ZmAffx.864.1.S1_at	1.7293	0.000106	up		OS.4715.1.S1_AT	2.95607	1.28913e-20	up
Zm.7863.1.S1_at	1.729	0.000148	up		OS.49475.1.S1_AT	2.95463	1.28913e-20	up
Zm.17594.1.S1_at	1.729	0.000232	up		OS.12241.1.S1_AT	2.95127	1.28913e-20	up
Zm.4743.1.S1_at	1.7289	2e-06	up		OSAFFX.16669.1.S1_AT	2.94675	1.28913e-20	up
Zm.12216.1.S1_at	1.7289	0.000165	up		OS.9558.1.S1_S_AT	2.9455	1.28913e-20	up
Zm.3791.1.A1_at	1.7286	0.000142	up		OS.37729.1.S1_S_AT	2.94304	1.28913e-20	up
Zm.2271.1.A1_at	1.7285	0.000298	up		OSAFFX.14113.1.S1_AT	2.94206	1.28913e-20	up
ZmAffx.190.1.S1_at	1.7284	8e-06	up		OS.49023.1.S1_X_AT	2.94117	1.28913e-20	up
Zm.3054.1.S1_at	1.7281	8.1e-05	up		OS.5594.1.S1_AT	2.93751	1.28913e-20	up
Zm.6868.1.A1_a_at	1.7281	0.000165	up		OS.11334.1.S1_X_AT	2.93561	1.28913e-20	up
Zm.4567.1.A1_at	1.728	0.000892	up		OS.20501.1.S1_AT	2.93275	1.28913e-20	up
Zm.19161.1.A1_at	1.7278	0.000328	up		OS.15822.1.S1_S_AT	2.93141	1.28913e-20	up
Zm.13683.1.A1_at	1.7276	5.3e-05	up		OSAFFX.25245.1.S1_AT	2.92691	1.28913e-20	up
Zm.6532.1.A1_at	1.7276	0.000268	up		OS.6764.2.S1_AT	2.92685	1.28913e-20	up
Zm.789.1.S1_at	1.7276	0.000335	up		OS.10146.1.S1_AT	2.92508	1.28913e-20	up
Zm.6480.2.S1_a_at	1.7274	0.000206	up		OS.49485.1.S1_AT	2.92402	1.28913e-20	up
Zm.12633.1.S1_at	1.7274	0.000295	up		OS.2867.1.A1_AT	2.92344	1.28913e-20	up
Zm.6113.2.S1_at	1.7273	0.000122	up		OS.40139.1.A1_X_AT	2.91984	1.28913e-20	up
Zm.5734.1.A1_at	1.7271	2e-06	up		OS.17446.2.S1_AT	2.91734	1.28913e-20	up
Zm.13024.1.A1_at	1.7271	0.000103	up		OSAFFX.27752.1.S1_S_AT	2.912	1.28913e-20	up
Zm.8181.1.A1_at	1.727	0.000146	up		OS.6318.1.S1_AT	2.91129	1.28913e-20	up
Zm.16578.1.A1_a_at	1.7267	1.1e-05	up		OSAFFX.27442.1.S1_AT	2.91059	1.28913e-20	up
Zm.5328.2.A1_a_at	1.7267	0.000821	up		OS.32340.1.S1_AT	2.90916	1.28913e-20	up
Zm.15325.1.A1_at	1.7267	0.000824	up		OS.11666.1.S1_S_AT	2.90818	1.28913e-20	up
ZmAffx.1090.1.S1_at	1.7265	7.6e-05	up		OS.19070.1.S1_AT	2.90736	1.28913e-20	up
Zm.9941.1.A1_at	1.7265	0.000381	up		OS.11915.1.S1_AT	2.9062	1.28913e-20	up
Zm.4004.1.S1_at	1.7264	5e-06	up		OS.9873.1.S1_AT	2.90004	1.28913e-20	up
Zm.1561.1.A1_at	1.7264	0.00085	up		OS.24611.1.S1_AT	2.89461	1.28913e-20	up
Zm.18115.1.A1_at	1.7259	7.9e-05	up		OS.17446.1.S1_AT	2.88432	1.28913e-20	up
Zm.15406.1.A1_at	1.7259	0.000194	up		OS.47327.1.S1_X_AT	2.8841	1.28913e-20	up
Zm.8672.1.A1_at	1.7258	0.000214	up		OS.11365.1.S1_AT	2.87631	1.28913e-20	up
Zm.13845.2.A1_at	1.7256	2.8e-05	up		OS.32022.1.S1_AT	2.87041	1.28913e-20	up
Zm.1482.1.A1_a_at	1.7256	7e-05	up		OS.11018.1.S1_AT	2.86683	1.28913e-20	up
Zm.13957.1.A1_at	1.7256	0.000851	up		OS.18299.1.S1_AT	2.86567	1.28913e-20	up
Zm.10471.1.A1_at	1.7252	0.000306	up		OS.25639.1.S1_AT	2.86434	1.28913e-20	up
Zm.2765.1.A1_at	1.725	0.000136	up		OS.8149.1.S1_AT	2.86353	1.28913e-20	up
Zm.11928.1.A1_s_at	1.7249	0.000162	up		OS.57467.1.S1_X_AT	2.85894	1.28913e-20	up
ZmAffx.378.1.A1_at	1.7248	0.000228	up		OS.38812.1.S1_AT	2.85761	1.28913e-20	up
Zm.6166.1.A1_a_at	1.7248	0.000346	up		OSAFFX.24862.1.S1_AT	2.85596	1.28913e-20	up
Zm.19110.1.A1_at	1.7247	0.000218	up		OS.11450.1.S3_A_AT	2.83747	1.28913e-20	up
Zm.890.2.A1_a_at	1.7244	4e-06	up		OS.37773.1.S1_X_AT	2.83439	1.28913e-20	up
ZmAffx.923.1.S1_at	1.7244	6.8e-05	up		OS.36152.1.S1_AT	2.82168	1.28913e-20	up
Zm.4633.1.A1_at	1.7241	0.000128	up		OS.10096.1.S1_A_AT	2.8203	1.28913e-20	up
Zm.17971.1.A1_at	1.7241	0.000248	up		OS.46618.1.S1_AT	2.81749	1.28913e-20	up
Zm.18236.1.S1_at	1.7241	0.000357	up		OS.7699.1.S1_AT	2.81726	1.28913e-20	up
Zm.6200.1.S1_at	1.7236	5.4e-05	up		OS.1182.1.S1_X_AT	2.81559	1.28913e-20	up
Zm.2620.1.S1_at	1.7232	3e-06	up		OS.51480.1.S1_AT	2.80858	1.28913e-20	up
Zm.1977.1.A1_at	1.7232	8.2e-05	up		OS.11118.1.S1_AT	2.80589	1.28913e-20	up
Zm.15827.1.A1_at	1.7229	1e-06	up		OS.13708.2.A1_AT	2.80576	1.28913e-20	up
Zm.163.1.A1_at	1.7229	5e-05	up		OS.27875.1.S1_AT	2.80488	1.28913e-20	up
Zm.12874.1.A1_at	1.7229	9.5e-05	up		OS.16453.1.S1_AT	2.80451	1.28913e-20	up
Zm.3486.1.S1_at	1.7229	0.000163	up		OS.12725.1.S1_AT	2.80121	1.28913e-20	up
Zm.5493.1.S1_at	1.7229	0.000265	up		OS.47327.1.S1_AT	2.79913	1.28913e-20	up
Zm.3538.1.A1_at	1.7227	9.8e-05	up		OSAFFX.30138.1.S1_AT	2.79805	1.28913e-20	up
Zm.3835.1.S1_at	1.7227	0.000333	up		OS.37773.1.S1_AT	2.79784	1.28913e-20	up
Zm.11178.1.A1_at	1.7225	1.7e-05	up		OS.15621.1.S1_AT	2.7795	1.28913e-20	up
Zm.1043.1.S1_at	1.722	1.9e-05	up		OS.14901.1.A1_A_AT	2.76782	1.28913e-20	up
Zm.4916.1.A1_at	1.7219	2e-05	up		OS.53614.1.S1_AT	2.76663	1.28913e-20	up
Zm.5042.1.A1_a_at	1.7219	0.000249	up		OS.10097.1.S1_AT	2.76413	1.28913e-20	up
Zm.5791.2.A1_at	1.7217	3e-05	up		OS.47907.1.S1_AT	2.76348	1.28913e-20	up
Zm.8576.1.A1_at	1.7217	8.7e-05	up		OS.11421.1.S1_AT	2.76265	1.28913e-20	up
Zm.3477.1.S1_at	1.7217	0.000197	up		OS.16164.1.S1_AT	2.76038	1.28913e-20	up
Zm.11978.1.A1_at	1.7216	8.8e-05	up		OS.5817.1.S1_AT	2.75615	1.28913e-20	up
Zm.14951.3.S1_x_at	1.7215	2e-06	up		OS.7381.1.S1_AT	2.75388	1.28913e-20	up
Zm.11970.1.A1_at	1.7214	8.2e-05	up		OS.5044.1.S1_AT	2.75245	1.28913e-20	up
Zm.17503.1.A1_at	1.7213	4.3e-05	up		OS.24698.2.S1_X_AT	2.75202	1.28913e-20	up
Zm.1740.1.A1_at	1.7212	4.1e-05	up		OS.37890.1.S1_S_AT	2.74844	1.28913e-20	up
ZmAffx.1355.1.S1_at	1.7205	2e-05	up		OS.12228.1.S1_AT	2.74817	1.28913e-20	up
Zm.296.1.S1_at	1.7202	4.2e-05	up		OS.14427.1.S1_AT	2.74725	1.28913e-20	up
Zm.12531.1.A1_at	1.72	2.7e-05	up		OS.5717.1.S1_AT	2.74698	1.28913e-20	up
ZmAffx.914.1.S1_at	1.72	8.6e-05	up		OS.55283.1.S1_AT	2.7451	1.28913e-20	up
Zm.2140.1.S1_at	1.7197	0.000873	up		OS.27906.1.S1_A_AT	2.74486	1.28913e-20	up
Zm.15581.1.A1_at	1.7196	0.000212	up		OS.15696.1.S1_A_AT	2.73867	1.28913e-20	up
Zm.3358.2.A1_at	1.7195	0.000232	up		OS.38099.2.S1_X_AT	2.73574	1.28913e-20	up
Zm.4097.1.A1_at	1.7195	0.000285	up		OS.12251.1.S1_AT	2.7267	1.28913e-20	up
Zm.12750.1.S1_at	1.7195	0.000316	up		OS.23482.1.S1_AT	2.72659	1.28913e-20	up
Zm.12306.1.S1_at	1.7193	0.000245	up		OS.6861.1.S1_AT	2.72615	1.28913e-20	up
Zm.10793.1.A1_at	1.7192	2.3e-05	up		OS.10379.1.S1_AT	2.72534	1.28913e-20	up
Zm.3476.1.A1_at	1.7189	0.000151	up		OS.5335.1.S1_AT	2.72531	1.28913e-20	up
Zm.6568.1.A1_at	1.7187	0.000361	up		OS.10131.3.A1_AT	2.72238	1.28913e-20	up
Zm.17324.1.A1_at	1.7186	0.000128	up		OS.38157.1.S1_AT	2.72206	1.28913e-20	up
ZmAffx.1401.1.S1_at	1.7185	0.000102	up		OS.11995.1.S1_AT	2.71882	1.28913e-20	up
Zm.5425.2.A1_at	1.7185	0.000133	up		OS.27230.1.A1_AT	2.71847	1.28913e-20	up
Zm.5730.1.A1_at	1.7185	0.000869	up		OSAFFX.22469.1.S1_X_AT	2.7146	1.28913e-20	up
Zm.5083.1.A1_x_at	1.7183	0.000892	up		OS.26827.2.A1_X_AT	2.71388	1.28913e-20	up
Zm.2432.1.A1_at	1.7182	6.9e-05	up		OS.7516.1.S1_AT	2.71363	1.28913e-20	up
Zm.15495.4.S1_at	1.7181	0.000288	up		OSAFFX.24953.1.S1_S_AT	2.71052	1.28913e-20	up
Zm.17260.1.A1_at	1.7178	9.8e-05	up		OS.17405.1.S1_A_AT	2.70849	1.28913e-20	up
Zm.6767.1.S1_at	1.7178	0.000399	up		OSAFFX.13615.1.S1_AT	2.7068	1.28913e-20	up
Zm.6437.1.A1_at	1.7178	0.000847	up		OS.11831.1.S1_AT	2.70177	1.28913e-20	up
Zm.5275.1.A1_at	1.7176	0.000238	up		OS.11323.1.S1_AT	2.7006	1.28913e-20	up
Zm.6152.1.S1_at	1.7176	0.000329	up		OS.27279.1.A1_AT	2.70022	1.28913e-20	up
Zm.4660.1.S1_at	1.7174	1.6e-05	up		OS.11421.2.S1_X_AT	2.69556	1.28913e-20	up
Zm.6974.1.A1_at	1.7174	0.000177	up		OS.18615.1.S1_AT	2.69537	1.28913e-20	up
Zm.4092.1.A1_at	1.7174	0.000832	up		OS.11039.2.S1_X_AT	2.69487	1.28913e-20	up
Zm.10166.1.S1_a_at	1.7171	4.3e-05	up		OS.17286.1.S1_AT	2.69104	1.28913e-20	up
ZmAffx.1119.1.A1_at	1.7171	0.000223	up		OS.23397.1.S2_AT	2.68351	1.28913e-20	up
Zm.13737.2.S1_at	1.717	8.6e-05	up		OSAFFX.18586.1.S1_AT	2.68215	1.28913e-20	up
Zm.13755.1.S1_s_at	1.717	0.00086	up		OS.23256.1.S1_AT	2.68172	1.28913e-20	up
Zm.6857.1.S1_at	1.7168	9.1e-05	up		OS.8971.1.S1_AT	2.67882	1.28913e-20	up
Zm.9153.1.A1_a_at	1.7168	0.000156	up		OS.11781.1.S1_AT	2.67726	1.28913e-20	up
Zm.16824.1.S1_at	1.7164	0.000896	up		OS.5940.1.S1_AT	2.67557	1.28913e-20	up
Zm.16246.1.S1_at	1.7163	1e-06	up		OS.28422.1.S1_AT	2.67349	1.28913e-20	up
Zm.16008.1.S1_at	1.7163	0.000162	up		OSAFFX.30160.1.S1_AT	2.67098	1.28913e-20	up
Zm.2103.1.A1_at	1.7162	0.00032	up		OS.53936.1.S1_AT	2.66696	1.28913e-20	up
Zm.5090.1.A1_at	1.716	1e-05	up		OS.12244.1.S1_AT	2.66137	1.28913e-20	up
Zm.1306.1.S1_at	1.7158	1.7e-05	up		OS.11287.1.S1_AT	2.66097	1.28913e-20	up
Zm.11665.1.A1_at	1.7156	0.000821	up		OS.9978.1.S1_AT	2.65657	1.28913e-20	up
Zm.5626.1.A1_at	1.7153	0.000218	up		OS.15471.1.S1_AT	2.65621	1.28913e-20	up
Zm.4006.1.A1_at	1.7153	0.000283	up		OS.5049.1.S1_AT	2.65522	1.28913e-20	up
Zm.16590.1.S1_at	1.7149	2.7e-05	up		OS.4867.1.S1_AT	2.6533	1.28913e-20	up
Zm.17255.1.A1_at	1.7148	0.000813	up		OS.53627.1.S1_AT	2.65317	1.28913e-20	up
Zm.5124.1.S1_at	1.7147	0.00025	up		OS.26827.1.A1_AT	2.65317	1.28913e-20	up
Zm.17671.1.S1_at	1.7147	0.000867	up		OS.38022.1.S1_AT	2.65209	1.28913e-20	up
Zm.1609.1.S1_at	1.7146	0.000233	up		OSAFFX.23594.1.S1_AT	2.65142	1.28913e-20	up
Zm.6736.1.S1_at	1.7145	0.000377	up		OS.54932.1.S1_AT	2.6506	1.28913e-20	up
Zm.17730.1.A1_at	1.7145	0.000836	up		OS.19843.1.S1_AT	2.64666	1.28913e-20	up
Zm.12402.1.S1_at	1.7144	3e-06	up		OS.16987.1.S1_AT	2.64588	1.28913e-20	up
Zm.15334.1.A1_at	1.7143	6.6e-05	up		OS.17506.1.S1_AT	2.64515	1.28913e-20	up
Zm.6141.1.S1_at	1.7143	8.7e-05	up		OS.8017.1.S1_AT	2.64318	1.28913e-20	up
Zm.13569.1.S1_at	1.7143	0.000335	up		OS.11053.1.S1_S_AT	2.64078	1.28913e-20	up
Zm.17844.1.A1_at	1.7141	0.000897	up		OS.53993.1.S1_X_AT	2.63819	1.28913e-20	up
Zm.4191.1.A1_at	1.714	0.000148	up		OS.51176.1.S1_AT	2.63554	1.28913e-20	up
Zm.1645.1.A1_at	1.714	0.000328	up		OS.32714.1.S1_AT	2.63295	1.28913e-20	up
Zm.7582.1.A1_at	1.7139	2e-05	up		OS.7831.1.S1_AT	2.62998	1.28913e-20	up
Zm.12996.1.S1_at	1.7138	0.000188	up		OSAFFX.10905.3.S1_AT	2.62502	1.28913e-20	up
Zm.9568.3.A1_at	1.7137	3.8e-05	up		OS.55363.1.S1_AT	2.62287	1.28913e-20	up
Zm.1062.1.A1_at	1.7135	0.000838	up		OS.10096.1.S1_AT	2.61651	1.28913e-20	up
Zm.14951.1.A1_at	1.7133	2.1e-05	up		OS.14205.1.S1_AT	2.61605	1.28913e-20	up
Zm.4177.1.A1_at	1.7132	6e-05	up		OSAFFX.6397.1.S1_AT	2.61583	1.28913e-20	up
Zm.16205.1.A1_at	1.7131	0.000102	up		OS.12096.4.S1_S_AT	2.61574	1.28913e-20	up
Zm.6882.2.A1_at	1.7131	0.000169	up		OS.34258.1.S1_AT	2.61301	1.28913e-20	up
Zm.6203.2.A1_a_at	1.7131	0.000184	up		OS.56528.1.S1_AT	2.61197	1.28913e-20	up
Zm.720.1.A1_at	1.713	4e-06	up		OSAFFX.11366.1.S1_AT	2.61137	1.28913e-20	up
Zm.1878.1.A1_at	1.713	4.9e-05	up		OS.21803.1.S1_AT	2.61134	1.28913e-20	up
Zm.6524.1.S1_at	1.7129	4e-05	up		OSAFFX.12022.1.S1_S_AT	2.60936	1.28913e-20	up
Zm.17212.1.A1_at	1.7128	0.000112	up		OSAFFX.2612.1.S1_AT	2.60622	1.28913e-20	up
Zm.16935.1.S1_at	1.7127	7.4e-05	up		OS.34789.1.S1_AT	2.60555	1.28913e-20	up
Zm.13468.1.S1_at	1.7127	0.000362	up		OS.32366.1.S1_AT	2.60424	1.28913e-20	up
Zm.16896.1.A1_s_at	1.7126	9.4e-05	up		OS.11808.2.S1_X_AT	2.60253	1.28913e-20	up
Zm.18232.1.A1_at	1.7126	0.000166	up		OS.21243.1.S1_AT	2.60203	1.28913e-20	up
Zm.16107.1.S1_at	1.7126	0.000192	up		OS.3927.2.S1_S_AT	2.60006	1.28913e-20	up
Zm.19027.1.A1_at	1.7126	0.000336	up		OS.2292.3.S1_X_AT	2.5999	1.28913e-20	up
Zm.15928.1.S1_at	1.7126	0.000893	up		OS.1043.1.S1_AT	2.59788	1.28913e-20	up
Zm.19020.1.A1_at	1.7126	0.000895	up		OS.20504.1.A1_AT	2.59784	1.28913e-20	up
Zm.15733.1.S1_at	1.7124	0.00032	up		OS.36834.1.S1_AT	2.59747	1.28913e-20	up
Zm.15087.1.S1_at	1.7123	1.4e-05	up		OS.25128.1.S1_AT	2.59422	1.28913e-20	up
Zm.11871.1.A1_at	1.7123	0.00032	up		OS.20557.1.S1_S_AT	2.5936	1.28913e-20	up
Zm.9561.1.A1_at	1.7122	0.000177	up		OS.18615.1.S1_X_AT	2.59358	1.28913e-20	up
Zm.14099.1.A1_at	1.7121	7.4e-05	up		OS.19863.1.S1_A_AT	2.5883	1.28913e-20	up
Zm.6877.1.A1_at	1.7119	9e-06	up		OS.13781.1.S2_AT	2.58492	1.28913e-20	up
Zm.8784.1.A1_at	1.7119	0.0001	up		OS.5147.1.S1_AT	2.58369	1.28913e-20	up
Zm.4730.1.A1_at	1.7118	9e-06	up		OS.57573.1.S1_AT	2.58365	1.28913e-20	up
Zm.6479.1.A1_at	1.7118	0.000215	up		OS.15989.1.S1_AT	2.58047	1.28913e-20	up
Zm.12584.1.A1_at	1.7117	0.00025	up		OS.22928.2.S1_AT	2.5795	1.28913e-20	up
ZmAffx.260.1.A1_at	1.7116	9e-05	up		OS.49627.1.S1_AT	2.57595	1.28913e-20	up
Zm.14504.1.A1_at	1.7114	6e-06	up		OS.49105.1.S1_AT	2.57342	1.28913e-20	up
Zm.10094.1.A1_at	1.7111	0.0003	up		OS.4862.1.S1_AT	2.57239	1.28913e-20	up
Zm.13089.1.S1_at	1.7109	1.1e-05	up		OS.5318.1.S1_A_AT	2.57171	1.28913e-20	up
ZmAffx.191.1.A1_at	1.7109	9.1e-05	up		OSAFFX.10756.1.S1_X_AT	2.56806	1.28913e-20	up
Zm.4604.1.A1_at	1.7106	0.000169	up		OS.18830.1.S1_AT	2.56785	1.28913e-20	up
Zm.13341.1.S1_at	1.7103	0.000118	up		OS.31379.1.S1_S_AT	2.56336	1.28913e-20	up
Zm.10018.1.A1_at	1.7098	0.000208	up		OS.13615.4.S1_X_AT	2.56281	1.28913e-20	up
Zm.7663.1.A1_at	1.7096	1.2e-05	up		OS.16532.1.S1_AT	2.55647	1.28913e-20	up
Zm.1809.1.S1_at	1.7096	0.000124	up		OS.8114.1.A1_X_AT	2.5557	1.28913e-20	up
Zm.1665.1.A1_at	1.7094	0.000232	up		OS.10845.1.S1_S_AT	2.55399	1.28913e-20	up
Zm.3122.1.A1_at	1.7093	0.000134	up		OSAFFX.15902.1.S1_AT	2.55369	1.28913e-20	up
Zm.18419.1.A1_at	1.7092	0.000885	up		OS.12724.1.S1_A_AT	2.55104	1.28913e-20	up
Zm.6689.1.A1_s_at	1.7091	1.1e-05	up		OSAFFX.13615.1.S1_X_AT	2.551	1.28913e-20	up
Zm.12127.1.A1_at	1.7091	0.000896	up		OS.623.3.S1_X_AT	2.55052	1.28913e-20	up
Zm.3256.1.A1_at	1.7088	3e-06	up		OS.26695.1.S1_AT	2.55013	1.28913e-20	up
Zm.3822.1.A1_at	1.7088	0.0003	up		OSAFFX.3968.1.S1_AT	2.54813	1.28913e-20	up
Zm.5096.1.A1_at	1.7088	0.000895	up		OS.8221.1.S1_A_AT	2.54749	1.28913e-20	up
Zm.6523.1.S1_at	1.7086	6.3e-05	up		OS.11040.1.S1_X_AT	2.54632	1.28913e-20	up
Zm.2110.1.A1_at	1.7086	0.000289	up		OS.11942.1.S1_AT	2.54503	1.28913e-20	up
Zm.7574.1.A1_at	1.7085	9.7e-05	up		OS.51794.1.S1_AT	2.54238	1.28913e-20	up
Zm.4439.1.A1_s_at	1.7084	3.1e-05	up		OS.46559.1.S1_AT	2.54069	1.28913e-20	up
Zm.6628.1.S1_at	1.7084	0.000311	up		OS.11808.2.S1_AT	2.5397	1.28913e-20	up
Zm.5193.1.A1_at	1.7082	2.5e-05	up		OS.16582.1.S1_AT	2.53903	1.28913e-20	up
Zm.2167.1.A1_at	1.7082	0.00017	up		OS.7629.1.S1_AT	2.5366	1.28913e-20	up
Zm.12226.1.A1_at	1.7081	5.5e-05	up		OS.11829.1.S2_AT	2.53585	1.28913e-20	up
Zm.1752.1.A1_at	1.708	0.00038	up		OS.56257.1.S1_AT	2.53546	1.28913e-20	up
Zm.1269.1.A1_at	1.7078	7.2e-05	up		OS.55750.1.S1_AT	2.5329	1.28913e-20	up
Zm.8306.1.A1_at	1.7077	7.4e-05	up		OS.46823.1.S1_AT	2.53125	1.28913e-20	up
Zm.9878.1.A1_at	1.7076	3.9e-05	up		OS.38021.1.S1_AT	2.52876	1.28913e-20	up
Zm.9519.1.A1_a_at	1.7076	6.2e-05	up		OS.26856.1.S1_AT	2.52554	1.28913e-20	up
Zm.651.1.S1_at	1.7076	0.000315	up		OS.1147.1.A1_AT	2.52327	1.28913e-20	up
Zm.884.1.A1_at	1.7075	2.6e-05	up		OS.39214.1.S1_AT	2.52211	1.28913e-20	up
Zm.1141.1.A1_at	1.7073	2e-05	up		OS.10096.2.S1_X_AT	2.51937	1.28913e-20	up
ZmAffx.905.1.S1_at	1.7072	0.000268	up		OS.24913.1.A1_AT	2.51854	1.28913e-20	up
Zm.6729.1.S1_at	1.7071	0.000125	up		OS.3634.1.S1_A_AT	2.51833	1.28913e-20	up
Zm.13690.1.A1_at	1.707	6.7e-05	up		OS.14665.1.S1_AT	2.51779	1.28913e-20	up
Zm.538.1.S1_at	1.707	0.000164	up		OS.17652.1.S2_S_AT	2.51724	1.28913e-20	up
Zm.17745.1.A1_at	1.7069	0.000825	up		OS.13800.1.S1_AT	2.51517	1.28913e-20	up
ZmAffx.780.1.A1_at	1.7068	8.6e-05	up		OS.54341.1.S1_AT	2.51438	1.28913e-20	up
Zm.2924.1.A1_a_at	1.7066	7.4e-05	up		OS.5739.1.S1_AT	2.51282	1.28913e-20	up
Zm.6964.1.S1_at	1.7065	0.000161	up		OSAFFX.25749.1.S1_S_AT	2.51109	1.28913e-20	up
Zm.17168.1.A1_a_at	1.7065	0.000245	up		OS.3927.3.S1_X_AT	2.51021	1.28913e-20	up
Zm.11896.1.A1_at	1.7064	1.1e-05	up		OS.25589.3.S1_X_AT	2.50984	1.28913e-20	up
Zm.11694.1.S1_at	1.7061	2.1e-05	up		OS.27926.1.A1_S_AT	2.50953	1.28913e-20	up
Zm.9114.1.A1_at	1.7061	5.4e-05	up		OS.2938.1.S1_AT	2.50941	1.28913e-20	up
Zm.2748.2.A1_at	1.7061	0.000252	up		OS.33687.1.S1_AT	2.5089	1.28913e-20	up
Zm.8882.1.S1_at	1.706	1.1e-05	up		OS.4700.1.S1_AT	2.50787	1.28913e-20	up
Zm.18774.1.S1_at	1.7058	7.6e-05	up		OS.53459.1.S1_AT	2.5064	1.28913e-20	up
Zm.5036.1.A1_at	1.7058	0.000231	up		OS.38309.1.S1_AT	2.50538	1.28913e-20	up
Zm.7149.1.A1_at	1.7056	6.8e-05	up		OS.18226.1.S1_A_AT	2.50434	1.28913e-20	up
Zm.3392.1.A1_at	1.7055	4.8e-05	up		OS.19130.1.S1_AT	2.50408	1.28913e-20	up
Zm.3299.1.S1_at	1.705	6.8e-05	up		OS.9563.1.S1_AT	2.50404	1.28913e-20	up
Zm.1554.2.A1_x_at	1.705	0.000119	up		OS.54219.1.S1_AT	2.50353	1.28913e-20	up
Zm.3546.1.S1_at	1.7048	0.000215	up		OS.13604.1.S1_AT	2.50152	1.28913e-20	up
Zm.6411.1.A1_at	1.7046	0.000342	up		OS.3417.1.S1_AT	2.50014	1.28913e-20	up
Zm.18541.1.S1_at	1.7044	0.000312	up		OS.4773.1.S1_AT	2.49855	1.28913e-20	up
Zm.8031.1.A1_at	1.704	0.000101	up		OS.209.1.S1_AT	2.49697	1.28913e-20	up
Zm.4052.1.A1_at	1.7036	5e-05	up		OS.3766.1.S1_AT	2.49218	1.28913e-20	up
Zm.17967.1.A1_at	1.7035	4.2e-05	up		OSAFFX.17972.1.S1_AT	2.49071	1.28913e-20	up
Zm.18078.1.S1_at	1.7035	7.4e-05	up		OS.26967.1.S2_AT	2.49009	1.28913e-20	up
Zm.5813.1.A1_at	1.7035	0.000313	up		OS.7372.1.S1_AT	2.4897	1.28913e-20	up
Zm.4898.1.S1_at	1.7033	7.5e-05	up		OS.51273.1.S1_AT	2.48819	1.28913e-20	up
Zm.5710.1.S1_at	1.703	7.3e-05	up		OS.7862.1.S1_AT	2.4856	1.28913e-20	up
Zm.847.1.S1_at	1.7028	0.000112	up		OS.24917.1.S1_AT	2.48232	1.28913e-20	up
Zm.12691.1.A1_at	1.7027	0.000862	up		OS.16068.1.S1_AT	2.48223	1.28913e-20	up
Zm.18179.1.S1_at	1.7026	1.1e-05	up		OS.26511.1.S1_AT	2.48179	1.28913e-20	up
Zm.18152.1.A1_at	1.7026	0.000122	up		OS.7329.1.S1_S_AT	2.47937	1.28913e-20	up
Zm.6188.2.S1_at	1.7023	0.000379	up		OSAFFX.15154.1.S1_AT	2.47759	1.28913e-20	up
Zm.16969.1.A1_at	1.7022	3.3e-05	up		OS.12761.1.S1_AT	2.47712	1.28913e-20	up
Zm.10016.1.A1_at	1.7021	7.8e-05	up		OS.53801.1.S1_AT	2.47678	1.28913e-20	up
Zm.19152.1.S1_at	1.7021	0.000231	up		OS.3927.1.S1_X_AT	2.47677	1.28913e-20	up
Zm.18518.1.A1_at	1.702	0.000283	up		OSAFFX.24157.1.S1_S_AT	2.47489	1.28913e-20	up
Zm.6923.1.S1_at	1.7018	6.8e-05	up		OS.17652.1.S1_S_AT	2.47472	1.28913e-20	up
Zm.17516.1.S1_at	1.7018	0.000858	up		OS.2426.1.A1_AT	2.47461	1.28913e-20	up
Zm.10136.1.A1_at	1.7015	0.000252	up		OS.34523.1.S1_AT	2.47123	1.28913e-20	up
Zm.6656.1.A1_at	1.7014	3.9e-05	up		OS.9283.1.S1_AT	2.47113	1.28913e-20	up
Zm.9519.1.A1_at	1.7009	6.3e-05	up		OS.4782.1.S1_AT	2.47085	1.28913e-20	up
Zm.5228.1.A1_at	1.7007	4.2e-05	up		OS.36409.1.S1_X_AT	2.47018	1.28913e-20	up
ZmAffx.1081.1.A1_at	1.7006	1.2e-05	up		OS.45897.1.S1_S_AT	2.46816	1.28913e-20	up
Zm.4744.1.A1_at	1.7005	7.2e-05	up		OS.13781.1.S1_AT	2.46814	1.28913e-20	up
Zm.2240.2.S1_a_at	1.7003	0.000313	up		OS.49577.1.S1_AT	2.46735	1.28913e-20	up
Zm.15773.1.A1_a_at	1.7002	7e-06	up		OSAFFX.11501.1.S1_X_AT	2.46544	1.28913e-20	up
Zm.16713.1.A1_at	1.7002	5.9e-05	up		OSAFFX.13360.1.S1_AT	2.46448	1.28913e-20	up
Zm.9319.1.A1_at	1.7001	5e-06	up		OS.170.3.S1_AT	2.46259	1.28913e-20	up
Zm.12808.1.S1_at	1.7	6.5e-05	up		OS.20617.2.S1_S_AT	2.46138	1.28913e-20	up
Zm.12718.2.S1_a_at	1.6998	0.000213	up		OS.20617.2.S1_X_AT	2.46084	1.28913e-20	up
Zm.12606.1.S1_at	1.6996	0.000251	up		OSAFFX.23978.1.S1_AT	2.45644	1.28913e-20	up
Zm.650.1.S1_at	1.6993	0.000135	up		OS.25589.3.S1_AT	2.45392	1.28913e-20	up
Zm.1580.1.A1_at	1.6993	0.00017	up		OS.20617.1.S1_AT	2.45347	1.28913e-20	up
Zm.2240.1.A1_at	1.6993	0.000248	up		OS.8908.1.S1_AT	2.45269	1.28913e-20	up
Zm.15761.1.A1_at	1.6992	4.5e-05	up		OS.22000.1.S1_AT	2.45131	1.28913e-20	up
Zm.5647.1.S1_at	1.6992	0.000215	up		OS.11570.1.S1_S_AT	2.44986	1.28913e-20	up
Zm.4989.1.A1_at	1.6991	0.000133	up		OS.11570.1.S1_AT	2.44772	1.28913e-20	up
Zm.1105.2.S1_at	1.6989	0.0001	up		OS.27069.1.A1_AT	2.4468	1.28913e-20	up
Zm.17250.1.S1_at	1.6987	0.000269	up		OS.26967.1.S1_A_AT	2.44386	1.28913e-20	up
Zm.8631.1.A1_at	1.6984	0.000175	up		OS.50399.1.S1_AT	2.43752	1.28913e-20	up
Zm.8039.1.A1_a_at	1.6984	0.000182	up		OS.6297.1.S1_AT	2.43745	1.28913e-20	up
Zm.10206.1.A1_at	1.6982	0.000127	up		OS.9795.1.S1_AT	2.43662	1.28913e-20	up
Zm.3814.1.S1_at	1.6981	1.2e-05	up		OS.57197.1.S1_AT	2.43158	1.28913e-20	up
Zm.11333.1.A1_at	1.698	3.3e-05	up		OS.55448.1.S1_AT	2.43114	1.28913e-20	up
Zm.13736.1.A1_at	1.698	5.7e-05	up		OS.12993.1.S1_AT	2.42921	1.28913e-20	up
Zm.18309.1.S1_at	1.6979	6e-06	up		OS.21563.1.S2_AT	2.42907	1.28913e-20	up
ZmAffx.751.1.A1_at	1.6978	0.000824	up		OSAFFX.32171.3.S1_AT	2.42478	1.28913e-20	up
Zm.8504.1.A1_at	1.6977	2.2e-05	up		OS.10356.1.S1_AT	2.4239	1.28913e-20	up
Zm.2849.2.A1_at	1.6977	0.000219	up		OS.17112.1.S1_AT	2.42362	1.28913e-20	up
Zm.9398.1.S1_at	1.6977	0.00084	up		OS.8032.1.S1_AT	2.4232	1.28913e-20	up
Zm.13539.1.A1_at	1.6976	0.000182	up		OS.12645.1.S1_AT	2.42253	1.28913e-20	up
Zm.3621.1.A1_at	1.6976	0.000192	up		OS.5367.1.S1_AT	2.42196	1.28913e-20	up
Zm.4352.1.A1_at	1.6976	0.000227	up		OS.52780.1.S1_AT	2.42045	1.28913e-20	up
Zm.4077.2.A1_a_at	1.6974	2e-05	up		OS.27138.1.S1_AT	2.41962	1.28913e-20	up
Zm.14335.1.S1_at	1.6973	0.000101	up		OS.8779.1.S1_AT	2.41937	1.28913e-20	up
Zm.2676.1.A1_at	1.6973	0.000256	up		OS.4799.1.S1_AT	2.41914	1.28913e-20	up
Zm.993.1.S1_at	1.6973	0.000314	up		OS.49745.1.S1_AT	2.417	1.28913e-20	up
Zm.4.1.S1_at	1.6971	0.000212	up		OS.8043.1.S1_AT	2.41503	1.28913e-20	up
Zm.2713.1.A1_at	1.6971	0.000326	up		OS.25589.1.S1_AT	2.41242	1.28913e-20	up
Zm.16820.1.S1_a_at	1.6969	4.9e-05	up		OS.37717.1.A2_S_AT	2.40671	1.28913e-20	up
Zm.17518.1.S1_at	1.6969	0.000237	up		OS.8957.1.S1_A_AT	2.40605	1.28913e-20	up
ZmAffx.467.1.A1_at	1.6968	7e-06	up		OS.38339.1.S1_AT	2.40466	1.28913e-20	up
Zm.1592.1.A1_at	1.6968	0.000214	up		OS.19547.1.S1_AT	2.40079	1.28913e-20	up
Zm.8995.1.A1_at	1.6967	2.6e-05	up		OS.36767.1.S1_AT	2.39969	1.28913e-20	up
Zm.5688.1.A1_at	1.6965	9e-06	up		OS.38399.1.S1_AT	2.39797	1.28913e-20	up
Zm.16176.1.A1_s_at	1.6965	1.3e-05	up		OS.54936.1.S1_AT	2.39723	1.28913e-20	up
Zm.17725.1.A1_at	1.6963	0.000212	up		OS.57191.1.S1_AT	2.39619	1.28913e-20	up
Zm.19286.1.S1_at	1.6962	4.3e-05	up		OSAFFX.13941.1.S1_AT	2.39596	1.28913e-20	up
Zm.7826.2.S1_at	1.6962	5.6e-05	up		OS.19472.1.S1_AT	2.39543	1.28913e-20	up
Zm.9644.1.A1_at	1.6962	0.000229	up		OS.27520.1.S1_AT	2.39283	1.28913e-20	up
Zm.14909.1.A1_at	1.6959	1e-06	up		OS.10839.1.S1_AT	2.39219	1.28913e-20	up
Zm.2283.1.A1_at	1.6959	0.000223	up		OS.34741.1.S1_AT	2.39105	1.28913e-20	up
Zm.6048.1.S1_at	1.6954	0.000121	up		OS.17653.1.S1_AT	2.38979	1.28913e-20	up
Zm.13534.1.A1_at	1.6953	0.000107	up		OS.10620.1.S1_AT	2.38753	1.28913e-20	up
Zm.5257.1.A1_at	1.6951	4.8e-05	up		OSAFFX.24777.1.S1_AT	2.38253	1.28913e-20	up
Zm.3818.1.S1_at	1.6948	1.1e-05	up		OS.4651.1.S1_AT	2.3817	1.28913e-20	up
Zm.3987.1.S1_at	1.6948	7.9e-05	up		OS.16435.1.S1_AT	2.38077	1.28913e-20	up
Zm.13328.1.S1_at	1.6947	0.000873	up		OS.27243.1.S1_AT	2.38061	1.28913e-20	up
Zm.7023.2.S1_x_at	1.6946	0.000134	up		OS.5338.1.S1_AT	2.37794	1.28913e-20	up
Zm.9342.1.A1_at	1.6941	0	up		OS.7806.1.S1_AT	2.37488	1.28913e-20	up
ZmAffx.837.1.S1_at	1.694	1.9e-05	up		OS.27379.1.S1_AT	2.37211	1.28913e-20	up
Zm.15503.1.S1_at	1.6935	0.000164	up		OS.2938.1.S1_X_AT	2.37153	1.28913e-20	up
Zm.6121.1.S1_at	1.6935	0.000822	up		OSAFFX.3504.1.S1_X_AT	2.37115	1.28913e-20	up
Zm.13992.2.S1_at	1.6934	3.5e-05	up		OS.10682.1.S1_AT	2.37033	1.28913e-20	up
Zm.4843.1.A1_at	1.6934	4.1e-05	up		OSAFFX.3240.1.S1_S_AT	2.36937	1.28913e-20	up
Zm.3533.1.A1_at	1.6934	0.000136	up		OS.23087.1.S1_AT	2.36857	1.28913e-20	up
Zm.2092.1.A1_at	1.6932	6.3e-05	up		OS.52993.1.S1_AT	2.36693	1.28913e-20	up
Zm.15697.1.A1_at	1.6932	0.000308	up		OS.43896.1.S1_AT	2.3668	1.28913e-20	up
Zm.17927.1.S1_at	1.6931	0.000875	up		OS.10754.1.S1_AT	2.36641	1.28913e-20	up
Zm.5926.1.S1_at	1.693	2e-05	up		OS.4963.1.S1_AT	2.3645	1.28913e-20	up
Zm.2040.1.S1_at	1.6929	6e-06	up		OS.46617.1.S1_AT	2.36344	1.28913e-20	up
Zm.3278.1.S1_at	1.6929	7e-06	up		OSAFFX.5156.1.S1_AT	2.36247	1.28913e-20	up
Zm.7965.1.A1_at	1.6928	0.000119	up		OS.4653.1.S1_AT	2.36034	1.28913e-20	up
Zm.12093.1.S1_at	1.6924	6.2e-05	up		OSAFFX.28880.1.S1_S_AT	2.35942	1.28913e-20	up
Zm.808.1.A1_at	1.6924	6.7e-05	up		OS.28404.1.A1_AT	2.35874	1.28913e-20	up
ZmAffx.376.1.A1_at	1.6924	0.000157	up		OS.46941.1.S1_S_AT	2.35845	1.28913e-20	up
Zm.8378.1.A1_at	1.6922	0.000103	up		OS.12429.1.S1_AT	2.35836	1.28913e-20	up
Zm.10200.1.A1_at	1.6921	2e-05	up		OS.47438.1.A1_AT	2.35782	1.28913e-20	up
Zm.6298.1.A1_at	1.692	0.0003	up		OS.53993.2.S1_AT	2.352	1.28913e-20	up
Zm.7157.1.A1_at	1.6919	9.3e-05	up		OS.6796.1.S1_A_AT	2.35196	1.28913e-20	up
Zm.704.1.S1_at	1.6918	1e-06	up		OS.35808.1.S1_AT	2.35195	1.28913e-20	up
Zm.8820.1.A1_at	1.6914	2.4e-05	up		OS.8724.1.S1_AT	2.35168	1.28913e-20	up
Zm.18066.1.A1_at	1.6914	0.000135	up		OS.54370.1.S1_AT	2.3471	1.28913e-20	up
Zm.398.1.S1_at	1.6914	0.000328	up		OS.32659.1.S1_AT	2.34572	1.28913e-20	up
Zm.6779.1.S1_at	1.6912	6.2e-05	up		OS.6297.2.S1_AT	2.34517	1.28913e-20	up
Zm.11859.1.S1_at	1.6911	1.3e-05	up		OSAFFX.14641.1.S1_AT	2.34487	1.28913e-20	up
Zm.6418.1.S1_at	1.691	1.9e-05	up		OS.47474.1.S1_X_AT	2.34405	1.28913e-20	up
Zm.4474.1.S1_at	1.691	0.000136	up		OS.50953.1.S1_AT	2.34388	1.28913e-20	up
Zm.13739.1.S1_at	1.6909	4.4e-05	up		OS.51833.1.S1_X_AT	2.34151	1.28913e-20	up
Zm.13757.1.S1_at	1.6909	0.000115	up		OS.8178.1.S1_AT	2.33768	1.28913e-20	up
Zm.1213.1.S1_at	1.6908	1.9e-05	up		OS.12995.1.S1_AT	2.3375	1.28913e-20	up
Zm.10920.1.A1_at	1.6908	0.000843	up		OS.15430.1.A1_AT	2.33635	1.28913e-20	up
Zm.6101.1.A1_at	1.6907	3.3e-05	up		OS.4186.1.S1_A_AT	2.33627	1.28913e-20	up
Zm.18130.1.S1_at	1.6907	0.000313	up		OS.50198.1.S1_AT	2.33603	1.28913e-20	up
Zm.18808.1.A1_at	1.6906	1.4e-05	up		OS.17909.1.S1_A_AT	2.3359	1.28913e-20	up
Zm.10358.1.A1_at	1.6903	4.5e-05	up		OS.7343.1.S1_AT	2.33481	1.28913e-20	up
Zm.2150.1.A1_a_at	1.6901	2.6e-05	up		OS.23413.1.A1_AT	2.33332	1.28913e-20	up
Zm.4461.1.A1_at	1.6901	7.2e-05	up		OS.23052.1.S1_AT	2.33326	1.28913e-20	up
Zm.4931.1.A1_at	1.6901	0.000188	up		OS.10150.1.S1_AT	2.33256	1.28913e-20	up
Zm.1481.1.A1_at	1.69	0.000333	up		OS.50831.1.S1_AT	2.33128	1.28913e-20	up
Zm.7649.1.A1_at	1.6899	0.000316	up		OS.5210.1.S1_AT	2.3231	1.28913e-20	up
Zm.2484.1.A1_at	1.6898	6e-06	up		OS.27323.2.S1_X_AT	2.32121	1.28913e-20	up
Zm.18142.1.S1_at	1.6898	0.000335	up		OS.17889.1.S1_AT	2.32044	1.28913e-20	up
Zm.1505.1.S1_at	1.6897	8.1e-05	up		OS.55270.1.S1_S_AT	2.32043	1.28913e-20	up
Zm.2298.2.A1_at	1.6895	1.2e-05	up		OS.13735.1.S1_AT	2.31915	1.28913e-20	up
Zm.15802.1.A1_at	1.6892	2.1e-05	up		OS.18993.2.S1_AT	2.319	1.28913e-20	up
Zm.4372.1.A1_at	1.6891	0.000831	up		OS.52955.1.A1_AT	2.31795	1.28913e-20	up
Zm.15083.1.A1_at	1.689	3.5e-05	up		OSAFFX.2825.1.S1_X_AT	2.31622	1.28913e-20	up
Zm.4838.1.A1_at	1.6889	4e-06	up		OS.48981.1.S1_AT	2.31546	1.28913e-20	up
Zm.11770.1.A1_at	1.6889	9e-06	up		OS.27683.2.S1_S_AT	2.31439	1.28913e-20	up
Zm.16369.1.S1_at	1.6889	2.5e-05	up		OS.55236.1.S1_AT	2.31371	1.28913e-20	up
Zm.8654.1.A1_at	1.6888	2.2e-05	up		OS.15671.1.A2_AT	2.31254	1.28913e-20	up
ZmAffx.782.1.A1_at	1.6887	0.000322	up		OS.27764.1.S1_AT	2.31161	1.28913e-20	up
Zm.1678.1.S1_at	1.6886	7.9e-05	up		OS.54080.1.S1_AT	2.31133	1.28913e-20	up
Zm.19089.1.A1_at	1.6886	0.000254	up		OS.54606.1.S1_AT	2.31065	1.28913e-20	up
Zm.3116.1.S1_at	1.6885	9.3e-05	up		OS.7705.1.S1_AT	2.3056	1.28913e-20	up
ZmAffx.1217.1.S1_s_at	1.6885	0.000118	up		OS.28823.1.S1_AT	2.30527	1.28913e-20	up
ZmAffx.735.1.A1_at	1.6884	8.3e-05	up		OS.32357.1.S1_X_AT	2.30294	1.28913e-20	up
Zm.367.1.S1_at	1.6884	0.000139	up		OS.28176.1.S1_AT	2.30242	1.28913e-20	up
Zm.4959.1.A1_at	1.6884	0.000863	up		OS.20333.1.S1_AT	2.30241	1.28913e-20	up
ZmAffx.113.1.S1_at	1.6883	0.000174	up		OS.3408.2.S1_AT	2.30177	1.28913e-20	up
Zm.9121.1.A1_at	1.6877	1.8e-05	up		OS.43344.1.S1_AT	2.30148	1.28913e-20	up
Zm.18085.1.S1_at	1.6877	5e-05	up		OS.10197.1.S1_AT	2.29632	1.28913e-20	up
ZmAffx.1479.1.S1_at	1.6876	9.7e-05	up		OS.46223.1.S1_S_AT	2.29511	1.28913e-20	up
Zm.5363.1.S1_at	1.6876	0.000338	up		OS.16193.1.S1_AT	2.29404	1.28913e-20	up
Zm.11679.1.A1_at	1.6873	2.6e-05	up		OSAFFX.3147.1.S1_S_AT	2.28942	1.28913e-20	up
Zm.3214.2.A1_a_at	1.6873	0.000201	up		OS.6345.1.S1_AT	2.28858	1.28913e-20	up
Zm.6328.1.A1_at	1.6872	8e-06	up		OS.10733.1.S1_AT	2.28811	1.28913e-20	up
Zm.13203.1.S1_at	1.6872	2.4e-05	up		OS.55096.1.S1_AT	2.28383	1.28913e-20	up
Zm.13136.1.A1_at	1.6872	6.1e-05	up		OS.42801.1.S1_AT	2.2833	1.28913e-20	up
Zm.2831.1.A1_at	1.687	1.1e-05	up		OS.4666.1.S1_AT	2.28197	1.28913e-20	up
Zm.2427.1.S1_at	1.687	2e-05	up		OSAFFX.23673.1.S1_AT	2.28175	1.28913e-20	up
ZmAffx.530.1.A1_a_at	1.687	0.000133	up		OS.53766.1.S1_AT	2.28001	1.28913e-20	up
Zm.1670.1.A1_at	1.6868	7e-06	up		OS.15580.1.S1_AT	2.27969	1.28913e-20	up
Zm.4588.3.S1_a_at	1.6868	1e-05	up		OS.54535.1.S1_AT	2.27866	1.28913e-20	up
Zm.12912.1.A1_at	1.6868	1.9e-05	up		OSAFFX.12255.1.S1_AT	2.27782	1.28913e-20	up
Zm.10224.2.S1_a_at	1.6868	0.000151	up		OS.51639.1.S1_X_AT	2.27719	1.28913e-20	up
ZmAffx.1209.1.S1_at	1.6868	0.00019	up		OS.10423.1.S1_AT	2.27458	1.28913e-20	up
Zm.3591.1.A1_at	1.6867	3e-05	up		OS.6594.1.S1_AT	2.27421	1.28913e-20	up
Zm.9231.1.A1_at	1.6866	0.000163	up		OS.27218.1.A1_AT	2.27405	1.28913e-20	up
Zm.13094.1.A1_at	1.6865	0.000229	up		OS.12713.1.S2_A_AT	2.2738	1.28913e-20	up
Zm.10651.1.A1_at	1.6863	0.000169	up		OS.53705.1.S1_AT	2.27313	1.28913e-20	up
ZmAffx.715.1.A1_s_at	1.6862	0	up		OS.26904.1.A1_AT	2.27296	1.28913e-20	up
Zm.12649.1.A1_at	1.6861	4e-06	up		OS.19480.1.S1_AT	2.27074	1.28913e-20	up
Zm.6796.1.S1_at	1.6861	9.6e-05	up		OS.50398.1.S1_AT	2.26706	1.28913e-20	up
Zm.14027.1.A1_at	1.6857	0.000231	up		OS.8851.1.S1_AT	2.26575	1.28913e-20	up
Zm.8970.1.A1_at	1.6853	2.5e-05	up		OS.55513.1.S1_AT	2.26517	1.28913e-20	up
Zm.17509.1.S1_s_at	1.6852	4.7e-05	up		OS.6080.1.S1_AT	2.26302	1.28913e-20	up
Zm.13584.1.A1_at	1.6852	7.2e-05	up		OS.51923.1.S1_AT	2.2627	1.28913e-20	up
Zm.17982.1.A1_at	1.6852	0.000816	up		OS.27323.1.S1_AT	2.26266	1.28913e-20	up
Zm.15688.1.S1_at	1.685	1.9e-05	up		OS.623.2.S1_X_AT	2.26236	1.28913e-20	up
Zm.19227.1.S1_at	1.685	5.3e-05	up		OS.6372.1.S1_AT	2.26211	1.28913e-20	up
Zm.18071.1.S1_at	1.685	0.000133	up		OS.7938.1.S1_AT	2.26193	1.28913e-20	up
Zm.6437.1.A1_a_at	1.685	0.000293	up		OS.12096.3.S1_A_AT	2.26131	1.28913e-20	up
Zm.17443.1.A1_at	1.6849	3e-06	up		OS.12705.2.S1_X_AT	2.25868	1.28913e-20	up
Zm.6367.1.S1_at	1.6848	1.6e-05	up		OS.19547.1.S1_X_AT	2.25584	1.28913e-20	up
Zm.17806.1.A1_at	1.6848	4.7e-05	up		OS.855.1.S1_AT	2.25352	1.28913e-20	up
Zm.5558.3.S1_at	1.6847	5.3e-05	up		OS.5599.1.S1_AT	2.2523	1.28913e-20	up
ZmAffx.1398.1.S1_at	1.6847	0.000109	up		OS.11960.1.S1_AT	2.25172	1.28913e-20	up
Zm.9990.1.A1_at	1.6844	4.8e-05	up		OS.12199.1.S1_AT	2.25136	1.28913e-20	up
Zm.7068.1.A1_at	1.6842	0	up		OS.28418.1.S1_A_AT	2.24965	1.28913e-20	up
Zm.14873.1.A1_at	1.684	3e-06	up		OS.2117.2.S1_X_AT	2.24837	1.28913e-20	up
Zm.6284.1.S1_at	1.684	7.6e-05	up		OS.15220.1.S2_AT	2.24523	1.28913e-20	up
Zm.3194.1.A1_at	1.684	0.000151	up		OS.11724.2.S1_S_AT	2.24371	1.28913e-20	up
Zm.5055.1.A1_at	1.6838	6e-06	up		OS.11265.1.S1_AT	2.2434	1.28913e-20	up
Zm.16421.1.A1_at	1.6834	1e-05	up		OSAFFX.193.1.S1_X_AT	2.2432	1.28913e-20	up
Zm.19151.1.S1_at	1.6834	0.000188	up		OS.11622.1.S1_AT	2.24227	1.28913e-20	up
Zm.9577.1.A1_at	1.6833	2.1e-05	up		OS.7235.1.S1_AT	2.24156	1.28913e-20	up
Zm.19117.1.A1_at	1.6833	2.8e-05	up		OS.33747.1.S1_AT	2.24147	1.28913e-20	up
Zm.9025.1.A1_at	1.6833	0.000214	up		OS.37217.1.S1_AT	2.24046	1.28913e-20	up
Zm.3805.1.S1_at	1.6833	0.000813	up		OS.27145.1.S1_AT	2.23969	1.28913e-20	up
Zm.7572.1.S1_at	1.6831	0.000214	up		OS.23971.2.S1_X_AT	2.23786	1.28913e-20	up
Zm.13576.1.S1_at	1.683	2.6e-05	up		OSAFFX.23225.1.S1_AT	2.23742	1.28913e-20	up
Zm.5505.1.A1_at	1.683	3.9e-05	up		OSAFFX.5607.1.S1_X_AT	2.23717	1.28913e-20	up
Zm.10408.1.A1_at	1.683	8.6e-05	up		OS.2117.1.S1_AT	2.23677	1.28913e-20	up
Zm.3917.1.S1_at	1.683	0.000191	up		OS.30886.1.S1_AT	2.23316	1.28913e-20	up
Zm.17374.2.A1_a_at	1.6828	2e-06	up		OS.7362.1.S1_AT	2.23296	1.28913e-20	up
Zm.9405.1.A1_at	1.6827	2.7e-05	up		OSAFFX.29955.1.S1_AT	2.23224	1.28913e-20	up
Zm.8865.1.A1_at	1.6827	0.000107	up		OS.9456.1.S1_AT	2.23175	1.28913e-20	up
Zm.6154.2.S1_at	1.6825	7.9e-05	up		OS.27019.1.S1_AT	2.23142	1.28913e-20	up
Zm.1689.1.S1_at	1.6825	8e-05	up		OS.23397.1.S1_AT	2.23099	1.28913e-20	up
Zm.1801.1.S1_at	1.6823	1.2e-05	up		OSAFFX.11919.1.S1_S_AT	2.23004	1.28913e-20	up
ZmAffx.1049.1.S1_at	1.6822	3.4e-05	up		OS.4769.1.S1_AT	2.22936	1.28913e-20	up
ZmAffx.766.1.A1_at	1.6821	8.9e-05	up		OS.28409.20.A1_A_AT	2.22898	1.28913e-20	up
Zm.8892.1.A1_at	1.6821	0.000111	up		OS.10820.1.S1_AT	2.22747	1.28913e-20	up
Zm.7938.1.A1_at	1.6821	0.000118	up		OS.11717.1.S1_A_AT	2.22669	1.28913e-20	up
Zm.4484.2.A1_at	1.6821	0.000166	up		OS.14775.1.S1_AT	2.22506	1.28913e-20	up
Zm.2870.1.A1_x_at	1.6821	0.000195	up		OS.23224.1.S1_S_AT	2.22184	1.28913e-20	up
Zm.8773.1.A1_at	1.682	0.000176	up		OS.49619.1.S1_AT	2.22013	1.28913e-20	up
Zm.16967.1.A1_at	1.6819	2.5e-05	up		OS.15767.2.S1_X_AT	2.21894	1.28913e-20	up
Zm.8670.1.A1_at	1.6817	0.000177	up		OS.31293.1.S1_AT	2.21882	1.28913e-20	up
Zm.867.1.A1_at	1.6817	0.000219	up		OS.6561.1.A1_AT	2.21866	1.28913e-20	up
Zm.4333.1.A1_at	1.6814	1e-06	up		OS.27502.1.S1_AT	2.21839	1.28913e-20	up
Zm.11924.1.A1_at	1.6813	0.000242	up		OS.1637.1.S1_AT	2.21757	1.28913e-20	up
Zm.19055.1.A1_at	1.6812	1e-05	up		OS.5592.1.S1_AT	2.21715	1.28913e-20	up
Zm.12017.1.S1_at	1.6806	0.000294	up		OS.5491.1.A1_S_AT	2.21622	1.28913e-20	up
Zm.9012.1.A1_at	1.6803	1e-05	up		OS.38581.1.S1_S_AT	2.2161	1.28913e-20	up
Zm.4223.1.S1_at	1.6802	6e-06	up		OS.51606.1.S1_AT	2.21538	1.28913e-20	up
Zm.15393.1.S1_at	1.6802	1.3e-05	up		OS.56959.1.S1_AT	2.21534	1.28913e-20	up
Zm.6650.1.A1_at	1.6799	4e-06	up		OS.2292.2.S1_AT	2.21523	1.28913e-20	up
Zm.2199.2.S1_at	1.6798	3.9e-05	up		OS.13615.1.S1_AT	2.21394	1.28913e-20	up
Zm.3694.1.A1_at	1.6797	1e-05	up		OS.37869.2.S1_A_AT	2.21338	1.28913e-20	up
Zm.10563.1.S1_at	1.6795	7.3e-05	up		OSAFFX.5702.1.S1_S_AT	2.21328	1.28913e-20	up
Zm.18441.1.S1_at	1.6795	0.000114	up		OS.16119.1.S1_AT	2.21245	1.28913e-20	up
Zm.14428.1.S1_at	1.6793	9e-06	up		OSAFFX.14519.1.S1_AT	2.21114	1.28913e-20	up
Zm.13769.1.S1_at	1.6793	1e-05	up		OS.12186.2.S1_X_AT	2.21044	1.28913e-20	up
Zm.19099.1.S1_at	1.6793	0.000164	up		OS.49198.1.S1_AT	2.21036	1.28913e-20	up
Zm.7914.2.A1_at	1.6792	0.000216	up		OS.55497.1.S1_AT	2.20892	1.28913e-20	up
Zm.2288.1.S1_at	1.6791	0.000126	up		OSAFFX.23225.1.S1_X_AT	2.2086	1.28913e-20	up
Zm.7476.1.A1_at	1.6791	0.000845	up		OS.37509.2.S1_X_AT	2.20812	1.28913e-20	up
Zm.13922.1.S1_at	1.679	4e-06	up		OSAFFX.16913.1.S1_X_AT	2.20804	1.28913e-20	up
Zm.4661.1.S1_at	1.679	4.6e-05	up		OS.51807.1.S1_AT	2.20713	1.28913e-20	up
Zm.16289.1.A1_at	1.6787	3e-06	up		OS.11786.2.S1_X_AT	2.20521	1.28913e-20	up
Zm.19175.1.A1_at	1.6787	0.000239	up		OS.24469.1.A1_AT	2.20498	1.28913e-20	up
Zm.18066.1.A1_s_at	1.6786	5.6e-05	up		OS.11803.1.A1_AT	2.20464	1.28913e-20	up
Zm.17843.2.A1_at	1.6786	0.000162	up		OS.10391.1.S1_A_AT	2.20403	1.28913e-20	up
Zm.4527.1.A1_s_at	1.6786	0.000801	up		OS.20354.1.S1_AT	2.204	1.28913e-20	up
Zm.10778.1.A1_at	1.6785	1.8e-05	up		OS.8618.1.S1_AT	2.20186	1.28913e-20	up
Zm.700.2.A1_a_at	1.6784	0.000321	up		OS.1310.1.S1_A_AT	2.2004	1.28913e-20	up
Zm.17565.1.A1_at	1.6782	8.2e-05	up		OS.5830.1.S1_AT	2.19767	1.28913e-20	up
Zm.5261.1.A1_at	1.6782	0.00013	up		OS.50583.1.S1_AT	2.19708	1.28913e-20	up
Zm.1556.1.A1_at	1.678	0.000265	up		OS.52377.1.S1_S_AT	2.19684	1.28913e-20	up
Zm.2627.1.A1_at	1.6778	1.9e-05	up		OS.23971.1.S1_A_AT	2.19669	1.28913e-20	up
Zm.1408.1.A1_at	1.6777	0.000169	up		OS.23143.1.S1_AT	2.19613	1.28913e-20	up
ZmAffx.1069.1.A1_at	1.6776	0	up		OS.28176.2.S1_X_AT	2.19554	1.28913e-20	up
Zm.13480.1.S1_at	1.6774	5.6e-05	up		OS.14084.1.S1_AT	2.19542	1.28913e-20	up
Zm.8764.1.A1_at	1.6772	0.000141	up		OS.38599.3.S1_A_AT	2.19491	1.28913e-20	up
Zm.16939.1.S1_at	1.6772	0.000258	up		OS.24403.1.A1_AT	2.19466	1.28913e-20	up
ZmAffx.1462.1.S1_at	1.6769	1.2e-05	up		OS.27807.1.S1_A_AT	2.19335	1.28913e-20	up
Zm.17855.1.S1_a_at	1.6769	0.000261	up		OS.18993.2.S1_X_AT	2.19225	1.28913e-20	up
Zm.12312.1.S1_at	1.6768	2.1e-05	up		OS.25497.1.S1_X_AT	2.19152	1.28913e-20	up
Zm.1717.1.S1_at	1.6766	2.5e-05	up		OSAFFX.30538.1.S1_X_AT	2.19103	1.28913e-20	up
Zm.13184.1.S1_at	1.6765	4.1e-05	up		OS.33238.2.S1_AT	2.19014	1.28913e-20	up
Zm.12873.1.A1_at	1.6765	0.000124	up		OSAFFX.28501.1.S1_X_AT	2.18941	1.28913e-20	up
Zm.9905.1.A1_at	1.6765	0.000858	up		OS.53886.1.S1_AT	2.1888	1.28913e-20	up
Zm.7872.1.S1_at	1.6764	0.000101	up		OS.4169.1.S1_AT	2.18866	1.28913e-20	up
Zm.1407.1.A1_at	1.6764	0.000302	up		OS.156.2.S1_X_AT	2.18847	1.28913e-20	up
Zm.14274.1.A1_at	1.6761	1.2e-05	up		OS.27502.1.S1_S_AT	2.18733	1.28913e-20	up
Zm.113.1.A1_at	1.6757	5e-06	up		OS.44735.1.S1_AT	2.18479	1.28913e-20	up
Zm.7131.1.A1_at	1.6754	2.3e-05	up		OS.49572.1.A1_AT	2.18478	1.28913e-20	up
Zm.1856.1.A1_at	1.6753	8.2e-05	up		OS.23224.1.S1_AT	2.18406	1.28913e-20	up
ZmAffx.1411.1.S1_at	1.675	4.8e-05	up		OS.1443.1.S1_A_AT	2.18382	1.28913e-20	up
Zm.13206.1.S1_at	1.675	6.9e-05	up		OSAFFX.2280.1.S1_AT	2.18371	1.28913e-20	up
Zm.17389.1.S1_at	1.6749	6e-05	up		OS.53368.1.S1_AT	2.18245	1.28913e-20	up
Zm.4345.1.A1_at	1.6747	4e-06	up		OS.5388.1.S1_AT	2.18181	1.28913e-20	up
Zm.15521.1.A1_at	1.6746	1.1e-05	up		OSAFFX.24682.1.S1_S_AT	2.18167	1.28913e-20	up
Zm.12936.1.A1_at	1.6746	2e-05	up		OS.5343.1.S1_AT	2.18155	1.28913e-20	up
Zm.13816.1.A1_at	1.6746	0.000104	up		OS.37533.1.S1_AT	2.18088	1.28913e-20	up
Zm.9822.1.A1_at	1.6746	0.000323	up		OS.9978.1.S2_AT	2.18017	1.28913e-20	up
Zm.5684.1.A1_at	1.6745	0.000312	up		OS.8742.1.S1_AT	2.18002	1.28913e-20	up
Zm.18255.1.S1_at	1.6744	3e-06	up		OS.14080.1.S1_S_AT	2.17982	1.28913e-20	up
Zm.765.1.A1_at	1.6742	6.1e-05	up		OS.51504.1.A1_AT	2.179	1.28913e-20	up
Zm.8812.2.A1_at	1.6741	2.7e-05	up		OS.27756.1.S1_AT	2.17892	1.28913e-20	up
Zm.11734.2.S1_at	1.674	3e-06	up		OS.47474.1.S1_AT	2.17884	1.28913e-20	up
Zm.8812.1.A1_at	1.674	4.8e-05	up		OS.16404.1.S1_AT	2.17771	1.28913e-20	up
Zm.7012.7.A1_at	1.674	0.000191	up		OS.11608.1.S1_AT	2.17745	1.28913e-20	up
Zm.3532.1.A1_at	1.6737	2.3e-05	up		OS.38669.1.A1_S_AT	2.1767	1.28913e-20	up
Zm.9893.1.A1_at	1.673	4e-06	up		OS.54934.1.S1_AT	2.17646	1.28913e-20	up
Zm.17735.1.A1_at	1.6728	2e-06	up		OS.12591.2.S1_X_AT	2.17592	1.28913e-20	up
Zm.11096.1.S1_at	1.6728	0.000194	up		OS.23219.1.S1_AT	2.17549	1.28913e-20	up
Zm.4377.2.A1_a_at	1.6728	0.0003	up		OS.23100.1.S1_AT	2.17479	1.28913e-20	up
Zm.4181.1.A1_at	1.6727	2.4e-05	up		OS.16644.1.A1_AT	2.17428	1.28913e-20	up
Zm.12546.1.A1_at	1.6727	2.5e-05	up		OS.30886.1.S1_X_AT	2.17274	1.28913e-20	up
Zm.12334.1.S1_at	1.6727	7.2e-05	up		OS.38283.1.S2_A_AT	2.17249	1.28913e-20	up
Zm.3890.1.A1_at	1.6725	3.1e-05	up		OS.5124.1.S1_AT	2.17209	1.28913e-20	up
Zm.2894.1.S1_at	1.6724	1e-05	up		OS.25497.1.S1_AT	2.17166	1.28913e-20	up
Zm.17362.1.S1_at	1.6723	0.000365	up		OS.18922.2.S1_AT	2.17112	1.28913e-20	up
Zm.605.1.S1_a_at	1.6723	0.000822	up		OS.2322.1.S1_AT	2.16981	1.28913e-20	up
Zm.15439.1.A1_at	1.6721	1e-05	up		OS.23712.2.S1_AT	2.16946	1.28913e-20	up
ZmAffx.758.1.A1_at	1.6721	2.9e-05	up		OS.49588.1.S1_AT	2.16771	1.28913e-20	up
ZmAffx.428.1.A1_at	1.6717	7e-06	up		OS.35044.2.S1_X_AT	2.16701	1.28913e-20	up
Zm.4648.1.S1_at	1.6715	3e-06	up		OS.16089.1.A1_AT	2.16686	1.28913e-20	up
Zm.17272.1.S1_at	1.6715	8e-06	up		OS.24577.1.S1_AT	2.1643	1.28913e-20	up
Zm.14455.1.S1_at	1.6715	0.000107	up		OS.5164.1.S1_AT	2.16426	1.28913e-20	up
Zm.18045.1.A1_at	1.6713	0.000111	up		OS.23468.1.A1_AT	2.16318	1.28913e-20	up
Zm.6183.1.A1_at	1.6712	5e-06	up		OS.8776.1.S1_AT	2.16298	1.28913e-20	up
Zm.2994.1.S1_at	1.671	2.8e-05	up		OS.55827.1.S1_AT	2.1624	1.28913e-20	up
Zm.19177.1.A1_at	1.671	0.00026	up		OS.38022.2.S1_X_AT	2.16043	1.28913e-20	up
Zm.16475.3.A1_a_at	1.6708	2.3e-05	up		OS.11393.1.S1_AT	2.15987	1.28913e-20	up
Zm.9994.1.A1_at	1.6707	5e-06	up		OS.22726.1.A1_AT	2.15896	1.28913e-20	up
Zm.6986.1.A1_at	1.6706	4e-05	up		OS.5780.1.S1_AT	2.15851	1.28913e-20	up
Zm.3438.1.A1_at	1.6705	9.9e-05	up		OS.11941.1.S1_AT	2.1579	1.28913e-20	up
AFFX-Zm_Ubiquitin_M_f_at	1.6705	0.000199	up		OS.18830.1.S2_AT	2.15769	1.28913e-20	up
Zm.2437.1.A1_at	1.6702	1e-06	up		OS.13835.2.S2_AT	2.15766	1.28913e-20	up
Zm.4318.1.A1_at	1.67	2e-06	up		OS.38330.2.S1_AT	2.15751	1.28913e-20	up
Zm.15314.1.S1_at	1.67	1.2e-05	up		OS.18989.1.S1_AT	2.15674	1.28913e-20	up
Zm.9503.1.A1_at	1.67	0.000338	up		OS.38283.1.S1_A_AT	2.15626	1.28913e-20	up
Zm.780.1.A1_at	1.6699	3.3e-05	up		OS.6207.1.S1_S_AT	2.15625	1.28913e-20	up
Zm.1386.1.S1_at	1.6699	4.5e-05	up		OS.5087.1.S1_AT	2.15585	1.28913e-20	up
Zm.3930.1.S1_s_at	1.6699	5.2e-05	up		OS.27520.2.S1_X_AT	2.15468	1.28913e-20	up
Zm.16818.1.S1_at	1.6699	9.9e-05	up		OS.5384.1.S1_AT	2.15447	1.28913e-20	up
Zm.3751.1.A1_at	1.6697	2e-05	up		OS.34438.1.S1_X_AT	2.1543	1.28913e-20	up
Zm.7685.1.A1_at	1.6696	1e-06	up		OS.7631.1.S1_AT	2.15385	1.28913e-20	up
Zm.10224.2.S1_at	1.6696	7.6e-05	up		OS.50366.1.S1_X_AT	2.15357	1.28913e-20	up
Zm.10060.1.A1_at	1.6694	7.6e-05	up		OS.10058.1.S1_AT	2.15352	1.28913e-20	up
Zm.2051.2.S1_at	1.6692	2.4e-05	up		OS.29815.2.S1_X_AT	2.15333	1.28913e-20	up
Zm.5571.1.A1_at	1.6689	2e-06	up		OS.8061.1.S1_AT	2.153	1.28913e-20	up
Zm.11883.1.A1_at	1.6689	8.3e-05	up		OSAFFX.32330.1.S1_X_AT	2.15244	1.28913e-20	up
Zm.18362.1.A1_at	1.6688	2e-06	up		OS.48412.1.A1_AT	2.15101	1.28913e-20	up
Zm.1870.1.A1_at	1.6688	2e-05	up		OS.19165.1.S1_AT	2.1508	1.28913e-20	up
Zm.209.1.A1_at	1.6688	9.8e-05	up		OS.487.1.S1_AT	2.15062	1.28913e-20	up
Zm.1166.1.S1_at	1.6687	1.9e-05	up		OS.26968.1.S1_AT	2.14976	1.28913e-20	up
Zm.10830.1.S1_at	1.6686	0.000101	up		OS.12691.3.S1_X_AT	2.14974	1.28913e-20	up
Zm.16789.3.A1_at	1.6685	0.000885	up		OS.8160.1.S1_AT	2.14912	1.28913e-20	up
Zm.8505.1.A1_at	1.6681	1e-06	up		OS.27430.1.S1_AT	2.14905	1.28913e-20	up
Zm.2576.1.S1_at	1.6681	6.2e-05	up		OSAFFX.7294.1.S1_AT	2.14894	1.28913e-20	up
Zm.5270.1.S1_at	1.6681	0.000136	up		OS.22945.1.S1_AT	2.14864	1.28913e-20	up
Zm.2533.1.A1_at	1.668	8e-06	up		OS.38278.1.S1_AT	2.14844	1.28913e-20	up
Zm.1491.1.A1_at	1.6679	1.9e-05	up		OS.49151.1.S1_AT	2.14809	1.28913e-20	up
Zm.3879.1.A1_at	1.6677	3.8e-05	up		OS.50186.1.S1_AT	2.14796	1.28913e-20	up
Zm.5561.1.A1_at	1.6675	9.6e-05	up		OS.18633.1.S1_AT	2.14641	1.28913e-20	up
Zm.7909.1.A1_at	1.6673	3e-06	up		OS.34596.1.S1_AT	2.14584	1.28913e-20	up
Zm.1951.1.S1_at	1.6671	1e-06	up		OS.15798.1.S1_AT	2.14531	1.28913e-20	up
Zm.17295.1.A1_at	1.6671	1.2e-05	up		OS.17718.1.S1_AT	2.14481	1.28913e-20	up
Zm.921.1.A1_at	1.6671	0.000102	up		OS.14071.1.S1_AT	2.14432	1.28913e-20	up
Zm.6085.2.A1_a_at	1.6671	0.000115	up		OS.26698.2.S1_AT	2.14369	1.28913e-20	up
Zm.742.1.A1_at	1.6671	0.000147	up		OS.8957.1.S1_AT	2.14367	1.28913e-20	up
Zm.10097.1.A1_at	1.6671	0.000249	up		OS.15988.1.S1_AT	2.14266	1.28913e-20	up
Zm.4008.1.A1_at	1.6669	2.8e-05	up		OS.48131.1.S1_S_AT	2.14238	1.28913e-20	up
Zm.4426.1.A1_at	1.6668	6e-06	up		OS.25130.1.S1_AT	2.13632	1.28913e-20	up
Zm.10414.1.A1_at	1.6668	1.9e-05	up		OS.53228.1.S1_AT	2.13579	1.28913e-20	up
Zm.6518.1.S1_at	1.6668	0.000102	up		OSAFFX.23810.1.S1_AT	2.13579	1.28913e-20	up
Zm.6277.1.A1_at	1.6665	0.00014	up		OS.39872.1.A1_S_AT	2.13528	1.28913e-20	up
Zm.6548.1.A1_at	1.6664	5e-06	up		OS.10870.1.S1_AT	2.13401	1.28913e-20	up
Zm.5962.4.A1_x_at	1.6663	6.9e-05	up		OS.48875.1.S1_AT	2.13341	1.28913e-20	up
Zm.5083.4.A1_x_at	1.6662	0.000341	up		OS.9823.1.S1_AT	2.13268	1.28913e-20	up
Zm.3042.1.S1_at	1.6661	5e-05	up		OS.12234.2.S1_S_AT	2.12996	1.28913e-20	up
Zm.3985.1.S1_at	1.6661	6.1e-05	up		OS.8487.1.S1_AT	2.12965	1.28913e-20	up
Zm.12837.1.A1_at	1.666	1.3e-05	up		OS.43375.1.S1_AT	2.12911	1.28913e-20	up
Zm.2346.1.A1_x_at	1.666	2.8e-05	up		OSAFFX.25262.1.S1_AT	2.12783	1.28913e-20	up
Zm.2758.1.A1_at	1.6659	0.000147	up		OS.55968.1.S1_AT	2.12736	1.28913e-20	up
Zm.12315.2.A1_at	1.6659	0.00015	up		OS.12012.1.S1_AT	2.12718	1.28913e-20	up
ZmAffx.1373.1.S1_at	1.6658	0.000217	up		OS.24545.2.S1_X_AT	2.12694	1.28913e-20	up
Zm.15011.1.A1_at	1.6654	1.2e-05	up		OS.51929.1.S1_AT	2.12654	1.28913e-20	up
Zm.6553.1.A1_at	1.6653	7e-05	up		OS.18462.1.S1_AT	2.12616	1.28913e-20	up
ZmAffx.1346.1.S1_at	1.6653	0.000107	up		OS.37699.2.S1_AT	2.12567	1.28913e-20	up
Zm.4147.4.A1_at	1.6652	2e-06	up		OS.53968.1.S1_AT	2.12481	1.28913e-20	up
Zm.3936.1.S1_at	1.6652	7e-06	up		OS.12145.1.S1_AT	2.12363	1.28913e-20	up
Zm.9391.1.A2_at	1.6652	4.1e-05	up		OS.13544.1.S1_X_AT	2.12323	1.28913e-20	up
Zm.6006.1.A1_at	1.6651	1.3e-05	up		OS.4972.1.S1_AT	2.12287	1.28913e-20	up
Zm.14784.1.S1_at	1.665	2.5e-05	up		OS.49865.1.S1_AT	2.12208	1.28913e-20	up
Zm.6689.1.A1_at	1.6649	2e-06	up		OSAFFX.21742.2.S1_AT	2.12176	1.28913e-20	up
Zm.18242.1.S1_at	1.6646	2.4e-05	up		OS.2914.1.S1_AT	2.11949	1.28913e-20	up
ZmAffx.821.1.S1_at	1.6644	1.2e-05	up		OS.8957.2.S1_X_AT	2.11652	1.28913e-20	up
Zm.16785.1.A1_x_at	1.6644	0.000339	up		OS.33238.1.S1_X_AT	2.11553	1.28913e-20	up
Zm.5131.1.A1_at	1.6643	1e-05	up		OS.17433.1.S1_AT	2.1155	1.28913e-20	up
Zm.4105.1.A1_at	1.6641	2.2e-05	up		OS.23778.1.S1_AT	2.11506	1.28913e-20	up
Zm.19128.1.S1_at	1.6641	3.9e-05	up		OS.72.1.S1_S_AT	2.11484	1.28913e-20	up
Zm.19029.1.A1_at	1.6641	0.000111	up		OS.5599.1.S1_X_AT	2.11413	1.28913e-20	up
Zm.13162.1.A1_at	1.6641	0.000211	up		OS.18482.1.S1_AT	2.11387	1.28913e-20	up
Zm.11269.1.A1_at	1.6641	0.000268	up		OS.46761.1.S1_AT	2.11373	1.28913e-20	up
Zm.13996.1.S1_at	1.6639	3.3e-05	up		OS.11185.1.S1_A_AT	2.11277	1.28913e-20	up
Zm.3341.1.A1_at	1.6639	0.000161	up		OS.27207.1.S1_AT	2.11245	1.28913e-20	up
Zm.6043.1.A1_at	1.6638	0.000363	up		OS.56133.1.S1_AT	2.11212	1.28913e-20	up
Zm.12750.1.S1_a_at	1.6637	9.9e-05	up		OS.10636.2.A1_X_AT	2.11196	1.28913e-20	up
Zm.16275.1.A1_at	1.6635	2.1e-05	up		OS.46689.1.S1_AT	2.11154	1.28913e-20	up
Zm.17921.1.A1_at	1.6634	2.3e-05	up		OS.20644.1.S1_AT	2.11077	1.28913e-20	up
Zm.12812.1.S1_at	1.6633	6e-06	up		OS.37699.3.S1_X_AT	2.10873	1.28913e-20	up
Zm.12108.1.A1_at	1.663	8.7e-05	up		OS.18573.1.S1_AT	2.10838	1.28913e-20	up
Zm.14137.2.S1_at	1.6628	1.7e-05	up		OSAFFX.26343.1.S1_X_AT	2.10806	1.28913e-20	up
Zm.13417.1.A1_at	1.6627	1e-06	up		OS.12096.3.S1_X_AT	2.10746	1.28913e-20	up
Zm.16547.1.A1_at	1.6627	8.9e-05	up		OS.21950.1.S1_AT	2.10731	1.28913e-20	up
Zm.12446.1.A1_at	1.6625	1.2e-05	up		OS.15152.1.S1_A_AT	2.10729	1.28913e-20	up
ZmAffx.731.1.A1_at	1.6623	2.5e-05	up		OS.33131.1.A1_AT	2.10577	1.28913e-20	up
Zm.13652.1.A1_at	1.6622	1e-06	up		OS.7051.1.S1_AT	2.10427	1.28913e-20	up
Zm.3665.1.S1_at	1.6622	1.7e-05	up		OS.54579.1.S1_X_AT	2.10368	1.28913e-20	up
Zm.8924.1.A1_at	1.6621	3e-06	up		OS.55640.1.S1_AT	2.10145	1.28913e-20	up
Zm.3241.1.A1_at	1.6621	1.6e-05	up		OS.23405.1.S1_AT	2.10039	1.28913e-20	up
ZmAffx.543.1.A1_at	1.662	1.7e-05	up		OS.14978.1.S1_A_AT	2.09972	1.28913e-20	up
Zm.8709.1.A1_at	1.662	4.2e-05	up		OSAFFX.14425.1.S1_AT	2.09972	1.28913e-20	up
Zm.1726.1.S1_at	1.6619	1.5e-05	up		OS.467.1.S1_A_AT	2.09929	1.28913e-20	up
Zm.14663.1.S1_at	1.6618	0	up		OS.46633.1.A1_AT	2.09924	1.28913e-20	up
Zm.10008.1.A1_at	1.6618	1.2e-05	up		OS.24984.1.A1_AT	2.09913	1.28913e-20	up
Zm.2245.1.A1_at	1.6618	3.9e-05	up		OS.21563.1.S1_A_AT	2.09881	1.28913e-20	up
Zm.1234.1.A1_at	1.6618	0.000349	up		OSAFFX.4277.1.S1_S_AT	2.09758	1.28913e-20	up
Zm.13765.1.S1_at	1.6617	6.2e-05	up		OS.28139.1.S1_AT	2.09758	1.28913e-20	up
Zm.11891.1.A1_at	1.6617	0.000353	up		OS.37872.1.S1_AT	2.09725	1.28913e-20	up
Zm.14545.1.A1_at	1.6615	1.1e-05	up		OS.6680.1.S1_AT	2.0959	1.28913e-20	up
Zm.4354.1.A1_at	1.6615	1.9e-05	up		OS.55583.1.S1_AT	2.0955	1.28913e-20	up
Zm.1787.1.S1_at	1.6613	3e-06	up		OS.54299.1.S1_AT	2.09259	1.28913e-20	up
Zm.5987.1.A2_at	1.6609	0.000309	up		OSAFFX.32280.1.S1_AT	2.09017	1.28913e-20	up
Zm.14349.1.S1_at	1.6608	1.7e-05	up		OS.27716.2.S1_A_AT	2.08969	1.28913e-20	up
Zm.10361.1.A1_at	1.6608	7.6e-05	up		OS.51741.1.S1_AT	2.08942	1.28913e-20	up
Zm.7399.1.S1_at	1.6606	8.1e-05	up		OSAFFX.16913.1.S1_AT	2.08896	1.28913e-20	up
Zm.5744.1.A1_at	1.6606	0.000164	up		OS.9677.2.S1_X_AT	2.08668	1.28913e-20	up
Zm.298.1.S1_a_at	1.6606	0.000392	up		OS.27807.1.S1_AT	2.086	1.28913e-20	up
Zm.16983.1.A1_at	1.6601	1.4e-05	up		OS.52151.1.S1_AT	2.08502	1.28913e-20	up
Zm.16687.1.S1_at	1.6598	3.5e-05	up		OS.57028.1.S1_AT	2.08486	1.28913e-20	up
Zm.16266.1.S1_at	1.6598	0.000293	up		OS.15210.2.S1_X_AT	2.0815	1.28913e-20	up
Zm.4570.1.A1_at	1.6597	2e-05	up		OS.34438.2.A1_X_AT	2.08143	1.28913e-20	up
Zm.2382.1.S1_a_at	1.6597	6.7e-05	up		OS.52613.1.S1_AT	2.08135	1.28913e-20	up
Zm.13322.1.A1_at	1.6595	1.7e-05	up		OS.22197.1.S1_AT	2.08024	1.28913e-20	up
Zm.19102.1.S1_at	1.6595	4.7e-05	up		OSAFFX.15233.1.S1_AT	2.08021	1.28913e-20	up
Zm.5153.1.A1_at	1.6594	5e-06	up		OSAFFX.30790.1.S1_AT	2.07976	1.28913e-20	up
Zm.12775.1.A1_x_at	1.6593	0	up		OS.20980.1.S1_AT	2.07836	1.28913e-20	up
Zm.14873.1.A1_x_at	1.6593	1e-06	up		OS.25266.1.S1_AT	2.07795	1.28913e-20	up
Zm.6184.1.A1_at	1.6593	2.1e-05	up		OSAFFX.14474.1.S1_AT	2.07727	1.28913e-20	up
Zm.11950.1.A1_at	1.6593	0.000271	up		OS.8098.1.S1_AT	2.07582	1.28913e-20	up
Zm.15780.1.A1_at	1.6592	0.000853	up		OS.18374.1.A1_AT	2.07489	1.28913e-20	up
Zm.15801.1.S1_at	1.659	1.6e-05	up		OS.5936.1.S1_AT	2.07489	1.28913e-20	up
Zm.5366.1.A1_at	1.659	2.1e-05	up		OS.54727.1.S1_S_AT	2.07308	1.28913e-20	up
Zm.9383.1.A1_at	1.6589	6e-06	up		OS.55509.1.S1_AT	2.0729	1.28913e-20	up
Zm.4704.1.A1_at	1.6588	3e-06	up		OSAFFX.6013.1.S1_AT	2.07261	1.28913e-20	up
Zm.5858.1.A1_at	1.6587	1e-06	up		OS.46022.1.S1_X_AT	2.0721	1.28913e-20	up
Zm.9540.1.A1_at	1.6587	5e-06	up		OS.4509.1.S1_X_AT	2.072	1.28913e-20	up
Zm.3978.1.A1_a_at	1.6585	8.5e-05	up		OS.10381.1.S1_AT	2.07166	1.28913e-20	up
ZmAffx.1089.1.A1_at	1.6584	4e-06	up		OSAFFX.12078.1.A1_AT	2.07091	1.28913e-20	up
Zm.4273.2.A1_at	1.6583	3.3e-05	up		OS.17199.1.S1_AT	2.07028	1.28913e-20	up
Zm.2033.1.A1_at	1.6582	2.6e-05	up		OS.28489.1.S1_AT	2.07003	1.28913e-20	up
Zm.14437.1.S1_at	1.6581	0.000284	up		OS.12342.1.S1_AT	2.06695	1.28913e-20	up
ZmAffx.1374.1.S1_at	1.658	2.6e-05	up		OS.19187.1.S1_AT	2.06672	1.28913e-20	up
Zm.10413.1.A1_at	1.6579	5.3e-05	up		OSAFFX.16648.1.S1_AT	2.06584	1.28913e-20	up
Zm.16773.1.S1_at	1.6578	0.000116	up		OS.7972.1.S1_AT	2.06557	1.28913e-20	up
Zm.6018.1.A1_at	1.6577	0.000118	up		OS.2371.1.S1_AT	2.06548	1.28913e-20	up
Zm.12684.1.A1_at	1.6576	2.5e-05	up		OS.3409.1.S1_AT	2.06386	1.28913e-20	up
Zm.15804.1.S1_at	1.6573	1e-05	up		OS.5124.1.S1_S_AT	2.06352	1.28913e-20	up
Zm.2298.2.A1_x_at	1.6572	5e-06	up		OS.19023.2.S1_S_AT	2.06216	1.28913e-20	up
Zm.4101.1.A1_at	1.6572	6e-06	up		OS.18981.1.S1_X_AT	2.062	1.28913e-20	up
ZmAffx.137.1.A1_at	1.6572	0.000188	up		OS.22731.1.S1_AT	2.06079	1.28913e-20	up
Zm.6244.1.A1_a_at	1.6571	4e-06	up		OS.9538.1.S1_S_AT	2.05867	1.28913e-20	up
Zm.1928.1.A1_at	1.6566	6e-06	up		OS.16914.1.S2_AT	2.05813	1.28913e-20	up
Zm.2066.1.A1_at	1.6566	4.7e-05	up		OS.5195.1.S1_AT	2.05788	1.28913e-20	up
Zm.3379.1.A1_at	1.6565	1e-06	up		OS.46844.1.S1_AT	2.05675	1.28913e-20	up
Zm.901.1.S1_at	1.6563	0	up		OS.606.1.S1_AT	2.05666	1.28913e-20	up
Zm.6963.1.A1_at	1.6562	5e-06	up		OS.9086.1.S1_AT	2.05653	1.28913e-20	up
Zm.19119.1.A1_at	1.6562	4.3e-05	up		OS.4760.1.S1_AT	2.05646	1.28913e-20	up
Zm.8984.1.A1_at	1.6561	0.00017	up		OS.51521.1.S1_AT	2.05636	1.28913e-20	up
Zm.6460.1.A1_at	1.6558	8.9e-05	up		OS.35219.1.S2_AT	2.0563	1.28913e-20	up
Zm.11726.1.A1_at	1.6555	1e-06	up		OS.39933.1.S1_AT	2.05625	1.28913e-20	up
Zm.1105.1.A1_a_at	1.6553	5.3e-05	up		OS.36558.1.S1_X_AT	2.05615	1.28913e-20	up
Zm.13747.1.S1_at	1.6553	0.000391	up		OS.37890.1.S1_AT	2.05588	1.28913e-20	up
Zm.18489.1.A1_at	1.6552	2.3e-05	up		OS.35154.1.S1_X_AT	2.05502	1.28913e-20	up
Zm.15768.1.A1_at	1.6552	4.2e-05	up		OS.11240.1.S1_AT	2.0543	1.28913e-20	up
Zm.8307.2.A1_a_at	1.6551	0.00023	up		OS.9759.1.S1_X_AT	2.05216	1.28913e-20	up
Zm.4814.1.A1_a_at	1.655	5e-06	up		OS.18948.1.S1_AT	2.05198	1.28913e-20	up
Zm.9110.2.A1_a_at	1.6548	1.9e-05	up		OS.52593.1.S1_S_AT	2.05077	1.28913e-20	up
Zm.17612.1.S1_at	1.6548	0.000312	up		OS.11668.1.S1_AT	2.04938	1.28913e-20	up
Zm.13572.1.A1_at	1.6547	3e-06	up		OS.54236.1.S1_AT	2.04877	1.28913e-20	up
Zm.6495.1.S1_at	1.6547	3e-06	up		OSAFFX.15137.1.S1_AT	2.04705	1.28913e-20	up
Zm.13217.1.A1_at	1.6544	1.3e-05	up		OS.46241.2.S1_S_AT	2.04675	1.28913e-20	up
Zm.10590.2.A1_at	1.6543	4.6e-05	up		OS.24906.1.S1_AT	2.04674	1.28913e-20	up
Zm.5206.3.A1_a_at	1.6542	0.000879	up		OS.10546.1.S1_S_AT	2.04648	1.28913e-20	up
Zm.7961.1.A1_at	1.6538	7e-06	up		OS.27640.1.A1_S_AT	2.04591	1.28913e-20	up
Zm.5308.1.A1_at	1.6537	3e-06	up		OSAFFX.28387.1.S1_S_AT	2.04567	1.28913e-20	up
Zm.2870.1.A1_at	1.6537	8.3e-05	up		AFFX-OS-5.8SRRNA_AT	2.04516	1.28913e-20	up
Zm.15908.1.A1_at	1.6535	8.1e-05	up		OS.20931.1.S1_S_AT	2.04502	1.28913e-20	up
Zm.6480.1.S1_s_at	1.6534	1e-06	up		OS.53568.1.S1_AT	2.04488	1.28913e-20	up
Zm.17753.1.S1_at	1.6534	1.9e-05	up		OS.8260.1.S1_AT	2.04423	1.28913e-20	up
Zm.6608.1.A1_at	1.6534	8.1e-05	up		OS.27482.1.A1_AT	2.04396	1.28913e-20	up
Zm.8003.1.A1_at	1.6534	0.000219	up		OS.52219.1.A1_AT	2.04369	1.28913e-20	up
Zm.18237.1.S1_at	1.653	4e-06	up		OS.26626.1.S1_AT	2.04366	1.28913e-20	up
Zm.4572.1.S1_at	1.653	9.4e-05	up		OS.55391.1.S1_AT	2.0424	1.28913e-20	up
Zm.2966.1.S1_at	1.6529	1e-06	up		OS.22312.3.A1_A_AT	2.04193	1.28913e-20	up
Zm.6945.1.A1_at	1.6527	6.2e-05	up		OS.11604.2.S1_AT	2.04129	1.28913e-20	up
Zm.5562.1.A1_at	1.6527	0.000144	up		OS.51950.1.S1_AT	2.03859	1.28913e-20	up
Zm.9237.1.A1_at	1.6525	7e-06	up		OS.56045.1.S1_AT	2.03859	1.28913e-20	up
Zm.9216.1.A1_at	1.6525	3.6e-05	up		OS.19366.1.S1_A_AT	2.038	1.28913e-20	up
Zm.7662.1.A1_at	1.6525	4.6e-05	up		OS.39069.1.A1_AT	2.03758	1.28913e-20	up
Zm.14589.1.A1_at	1.6524	1.9e-05	up		OS.24545.2.S1_AT	2.03735	1.28913e-20	up
Zm.4457.1.A1_at	1.6524	3.2e-05	up		OS.4900.1.S1_AT	2.03711	1.28913e-20	up
Zm.1668.1.A1_at	1.6523	5e-06	up		OS.17777.1.S1_AT	2.03632	1.28913e-20	up
Zm.7588.1.A1_s_at	1.6519	9.1e-05	up		OS.2915.1.S1_AT	2.03619	1.28913e-20	up
Zm.16785.1.A1_at	1.6516	0.000178	up		OS.32568.1.S1_AT	2.03529	1.28913e-20	up
ZmAffx.1108.1.A1_at	1.6514	5e-06	up		OS.51035.1.S1_AT	2.03508	1.28913e-20	up
Zm.687.2.S1_at	1.6514	0.00022	up		OS.8945.1.S1_AT	2.03494	1.28913e-20	up
Zm.1773.1.S1_at	1.6511	9e-06	up		OS.50386.1.S1_AT	2.03386	1.28913e-20	up
ZmAffx.994.1.S1_at	1.651	4e-05	up		OS.30433.1.S1_AT	2.03322	1.28913e-20	up
Zm.9282.1.A1_at	1.6508	2e-06	up		OS.3406.1.S1_AT	2.03227	1.28913e-20	up
Zm.7107.1.S1_at	1.6508	2e-05	up		OS.52750.1.S1_X_AT	2.03195	1.28913e-20	up
Zm.12364.2.A1_a_at	1.6507	4.2e-05	up		OS.56129.1.S1_AT	2.03156	1.28913e-20	up
Zm.3487.1.A1_at	1.6507	8.9e-05	up		OS.17195.1.A1_AT	2.03012	1.28913e-20	up
Zm.10397.1.A1_at	1.6506	5e-06	up		OS.28798.1.S1_AT	2.03005	1.28913e-20	up
Zm.19307.1.S1_at	1.6505	3e-05	up		OS.57464.1.S1_X_AT	2.02857	1.28913e-20	up
Zm.17197.2.S1_at	1.6505	0.000821	up		OS.11782.1.S1_AT	2.02832	1.28913e-20	up
Zm.17695.1.S1_at	1.6504	4e-06	up		OS.8833.1.S1_AT	2.02789	1.28913e-20	up
Zm.6232.1.A1_at	1.6503	2e-06	up		OS.32948.1.S1_AT	2.02719	1.28913e-20	up
Zm.16182.1.A1_at	1.6502	2e-06	up		OS.24032.1.S1_AT	2.02677	1.28913e-20	up
Zm.2755.1.A1_at	1.6502	4.3e-05	up		OS.27290.1.A1_AT	2.02665	1.28913e-20	up
Zm.7011.1.S1_s_at	1.6502	9.2e-05	up		OS.72.1.S1_X_AT	2.02658	1.28913e-20	up
Zm.4474.2.S1_a_at	1.6501	3.6e-05	up		OS.15092.1.S1_AT	2.02527	1.28913e-20	up
Zm.16984.1.S1_at	1.6497	2.1e-05	up		OS.16198.1.S1_AT	2.02421	1.28913e-20	up
Zm.17195.1.S1_at	1.6497	0.000191	up		OS.18177.1.S1_AT	2.02327	1.28913e-20	up
Zm.11942.1.A1_at	1.6496	0	up		OS.11838.1.S1_AT	2.02273	1.28913e-20	up
Zm.16163.1.A1_at	1.6496	1e-05	up		OS.7403.1.S1_AT	2.02266	1.28913e-20	up
Zm.2346.1.A1_a_at	1.6496	1.8e-05	up		OS.72.1.S1_AT	2.02212	1.28913e-20	up
Zm.10081.1.A1_a_at	1.6496	9.4e-05	up		OS.37509.1.S1_AT	2.02128	1.28913e-20	up
Zm.14824.1.S1_at	1.6494	1.6e-05	up		OS.6672.1.S1_AT	2.02107	1.28913e-20	up
Zm.6307.1.A1_at	1.6494	7.9e-05	up		OS.5403.1.S1_AT	2.02026	1.28913e-20	up
Zm.13843.1.A1_at	1.6494	0.000184	up		OS.13051.1.S1_AT	2.01866	1.28913e-20	up
Zm.5230.1.A1_at	1.6491	1.9e-05	up		OS.10579.1.S1_AT	2.01835	1.28913e-20	up
Zm.16434.1.S1_at	1.6485	1.9e-05	up		OS.6057.1.A1_AT	2.01817	1.28913e-20	up
Zm.10085.1.A1_at	1.6482	1e-06	up		OS.25180.1.S1_AT	2.01814	1.28913e-20	up
Zm.16188.1.A1_at	1.6482	2.2e-05	up		OS.11882.1.S1_AT	2.01795	1.28913e-20	up
Zm.3483.1.A1_at	1.6479	4.1e-05	up		OS.5654.1.S1_AT	2.01794	1.28913e-20	up
Zm.231.1.S1_at	1.6478	4e-06	up		OS.14042.1.S1_AT	2.01727	1.28913e-20	up
Zm.6919.1.A1_at	1.6477	3.2e-05	up		OS.35559.1.S1_AT	2.01715	1.28913e-20	up
Zm.1967.2.A1_at	1.6477	7.2e-05	up		OS.17299.1.S1_AT	2.01708	1.28913e-20	up
Zm.12315.1.S1_at	1.6476	4.9e-05	up		OS.11313.1.S1_AT	2.01684	1.28913e-20	up
Zm.4600.1.A1_at	1.6475	2e-06	up		OSAFFX.23593.1.S1_S_AT	2.01636	1.28913e-20	up
Zm.30.3.S1_at	1.6475	2.7e-05	up		OS.19401.1.S1_AT	2.01603	1.28913e-20	up
Zm.4209.1.A1_at	1.6474	2.5e-05	up		OS.623.1.S1_X_AT	2.01599	1.28913e-20	up
Zm.5339.1.A1_x_at	1.6473	1e-06	up		OS.23231.1.A1_AT	2.01477	1.28913e-20	up
Zm.1861.1.S1_at	1.6473	1e-05	up		OS.7800.1.S1_AT	2.01463	1.28913e-20	up
Zm.958.1.S1_at	1.6473	4.9e-05	up		OS.12646.1.S1_AT	2.01313	1.28913e-20	up
Zm.6773.1.S1_at	1.6473	7.5e-05	up		OS.4900.2.A1_X_AT	2.01309	1.28913e-20	up
Zm.8953.1.A1_at	1.6472	9.3e-05	up		OS.10937.1.S1_AT	2.01166	1.28913e-20	up
Zm.19103.1.S1_at	1.6471	7e-06	up		OS.20810.3.S1_X_AT	2.01154	1.28913e-20	up
Zm.13275.1.S1_at	1.6469	1.6e-05	up		OS.14076.1.S1_S_AT	2.01059	1.28913e-20	up
Zm.1906.1.S1_at	1.6465	2.2e-05	up		OS.5657.1.S1_AT	2.00946	1.28913e-20	up
Zm.4768.1.A1_at	1.6462	7e-06	up		OS.38283.1.S3_A_AT	2.00848	1.28913e-20	up
Zm.1857.1.A1_at	1.6462	1.2e-05	up		OS.470.1.S1_S_AT	2.00785	1.28913e-20	up
Zm.9929.1.A1_at	1.6458	0.0001	up		OS.23695.2.S1_AT	2.00734	1.28913e-20	up
Zm.11843.1.A1_at	1.6456	0	up		OS.39933.1.S1_X_AT	2.00664	1.28913e-20	up
Zm.12907.1.A1_at	1.6455	4e-06	up		OS.9492.1.S1_A_AT	2.0065	1.28913e-20	up
Zm.6420.1.A1_at	1.6455	5e-06	up		OSAFFX.23573.1.S1_S_AT	2.00616	1.28913e-20	up
Zm.2636.1.A1_at	1.6455	2.5e-05	up		OSAFFX.12975.1.S1_AT	2.00544	1.28913e-20	up
Zm.17226.1.S1_at	1.6455	0.000141	up		OS.6573.1.S1_AT	2.00388	1.28913e-20	up
Zm.17111.1.A1_at	1.6453	1e-06	up		OS.8717.1.S1_AT	2.00383	1.28913e-20	up
Zm.2376.3.S1_at	1.6453	4.4e-05	up		OS.18826.1.S1_AT	2.00366	1.28913e-20	up
Zm.8940.1.A1_a_at	1.6452	5e-06	up		OS.22711.1.A1_AT	2.00358	1.28913e-20	up
Zm.17567.1.A1_at	1.6451	2e-06	up		OS.51595.1.S1_AT	2.00342	1.28913e-20	up
Zm.3787.1.A1_at	1.6451	6e-06	up		OS.38408.1.S1_A_AT	2.00268	1.28913e-20	up
Zm.11848.1.A1_at	1.6447	4.9e-05	up		OS.11198.3.S1_X_AT	2.00245	1.28913e-20	up
Zm.13763.1.A1_at	1.6446	2e-06	up		OS.53358.1.S1_AT	2.00124	1.28913e-20	up
Zm.17823.1.A1_at	1.6445	4e-06	up		OS.46606.1.S1_X_AT	2.00005	1.28913e-20	up
Zm.10843.1.A1_at	1.6445	2e-05	up		OS.8198.1.S1_AT	1.99987	1.28913e-20	up
AFFX-Zm_Ubiquitin_5_f_at	1.6444	6.7e-05	up		OS.15045.1.S1_AT	1.99852	1.28913e-20	up
Zm.9937.1.A1_at	1.6443	5.3e-05	up		OS.46398.1.S1_S_AT	1.99738	1.28913e-20	up
Zm.9590.1.A1_at	1.6443	0.000136	up		OS.25065.3.S1_AT	1.99686	1.28913e-20	up
Zm.10177.1.A1_at	1.6443	0.000162	up		OS.7408.1.S1_AT	1.99686	1.28913e-20	up
Zm.1693.1.A1_at	1.6442	1e-06	up		OS.27569.1.S2_AT	1.99672	1.28913e-20	up
Zm.13559.2.A1_a_at	1.6442	1e-05	up		OS.16128.2.S1_AT	1.99574	1.28913e-20	up
Zm.6552.1.A1_at	1.6441	1.3e-05	up		OS.30200.1.S1_AT	1.99475	1.28913e-20	up
Zm.7969.1.S1_x_at	1.644	2.1e-05	up		OS.12063.1.S1_AT	1.99449	1.28913e-20	up
Zm.11740.1.S1_at	1.6439	3e-06	up		OSAFFX.26573.1.S1_X_AT	1.99349	1.28913e-20	up
Zm.54.1.S1_at	1.6439	6e-05	up		OS.23695.3.S1_X_AT	1.99328	1.28913e-20	up
Zm.9824.1.A1_at	1.6438	3.3e-05	up		OSAFFX.14519.1.S1_S_AT	1.99304	1.28913e-20	up
Zm.7663.1.A1_a_at	1.6436	4e-06	up		OSAFFX.27281.1.S1_AT	1.99245	1.28913e-20	up
Zm.8149.1.A1_at	1.6436	1e-05	up		OS.19023.2.S1_X_AT	1.9917	1.28913e-20	up
Zm.10835.1.S1_at	1.6435	0	up		OSAFFX.31710.1.S1_X_AT	1.99116	1.28913e-20	up
Zm.2803.1.S1_at	1.6434	1e-06	up		OS.12281.1.S1_AT	1.99061	1.28913e-20	up
Zm.7161.1.S1_at	1.6434	0.00017	up		OS.39617.1.S1_AT	1.99047	1.28913e-20	up
Zm.13210.1.A1_at	1.643	1e-06	up		OS.1445.1.S1_AT	1.99041	1.28913e-20	up
Zm.13693.1.S1_at	1.643	6e-06	up		OS.53987.1.S1_AT	1.98962	1.28913e-20	up
Zm.5441.1.S1_at	1.643	2e-05	up		OS.47824.1.S1_AT	1.98952	1.28913e-20	up
Zm.8922.1.S1_a_at	1.6428	0.000154	up		OS.22928.1.S1_X_AT	1.9883	1.28913e-20	up
Zm.2165.1.A1_at	1.6427	7e-06	up		OS.16410.1.S1_S_AT	1.98776	1.28913e-20	up
Zm.7616.1.S1_at	1.6426	3e-05	up		OS.35005.1.S1_X_AT	1.98697	1.28913e-20	up
Zm.12125.1.S1_at	1.6423	3e-06	up		OSAFFX.5147.1.S1_AT	1.98681	1.28913e-20	up
Zm.1019.1.A1_at	1.6423	0.000107	up		OS.6376.1.S1_AT	1.98677	1.28913e-20	up
Zm.5992.1.A1_at	1.6422	7e-06	up		OS.48758.1.A1_S_AT	1.98652	1.28913e-20	up
Zm.18241.1.S1_at	1.6421	1.2e-05	up		OS.23297.1.S1_AT	1.98448	1.28913e-20	up
Zm.8222.1.A1_at	1.642	0	up		OS.4384.1.S1_AT	1.98423	1.28913e-20	up
ZmAffx.1092.1.S1_s_at	1.6414	7e-06	up		OS.8342.1.S1_AT	1.98341	1.28913e-20	up
Zm.12905.1.S1_at	1.6412	2.7e-05	up		OS.1660.1.S1_AT	1.98287	1.28913e-20	up
Zm.9425.1.A1_a_at	1.6411	5.6e-05	up		OS.52136.1.S1_AT	1.98282	1.28913e-20	up
Zm.4099.1.A1_at	1.6406	2e-06	up		OS.5112.1.S1_AT	1.98263	1.28913e-20	up
Zm.8812.1.A1_a_at	1.6406	9e-06	up		OS.10786.1.S1_AT	1.98257	1.28913e-20	up
Zm.16524.7.S1_at	1.6404	0.000194	up		OS.53670.1.S1_AT	1.98112	1.28913e-20	up
Zm.17576.1.S1_at	1.6402	4e-06	up		OS.55306.1.S1_AT	1.98109	1.28913e-20	up
Zm.12553.1.S1_at	1.64	0.000118	up		OS.12326.1.S1_S_AT	1.9809	1.28913e-20	up
Zm.15266.2.A1_at	1.6397	0.000124	up		OS.8483.1.S1_AT	1.98057	1.28913e-20	up
Zm.7083.1.A1_a_at	1.6396	1e-06	up		OS.6116.1.S1_X_AT	1.9801	1.28913e-20	up
Zm.13992.1.A1_a_at	1.6395	5e-06	up		OS.33758.2.S1_X_AT	1.97996	1.28913e-20	up
Zm.8816.1.S1_at	1.6395	8e-06	up		OS.33755.1.S1_AT	1.9787	1.28913e-20	up
Zm.17491.1.A1_at	1.6393	7e-06	up		OS.15941.2.S1_X_AT	1.97728	1.28913e-20	up
Zm.4997.1.A1_at	1.6393	1.2e-05	up		OS.10002.1.S1_AT	1.9766	1.28913e-20	up
Zm.18407.1.A1_at	1.6392	2e-06	up		OS.28399.1.S2_AT	1.97643	1.28913e-20	up
Zm.14867.2.A1_at	1.6391	0.000179	up		OS.7928.1.S1_AT	1.97642	1.28913e-20	up
Zm.13811.1.A1_at	1.6389	5e-06	up		OS.18981.1.S1_AT	1.976	1.28913e-20	up
Zm.13010.1.A1_at	1.6387	4e-06	up		OS.26483.1.S1_AT	1.97573	1.28913e-20	up
Zm.14589.1.A1_a_at	1.6387	4.8e-05	up		OS.4530.1.S1_AT	1.97567	1.28913e-20	up
Zm.7732.1.A1_at	1.6386	1.8e-05	up		OS.54274.1.S1_AT	1.97549	1.28913e-20	up
Zm.2912.1.A1_at	1.6383	2.4e-05	up		OS.46073.1.A1_AT	1.97525	1.28913e-20	up
Zm.1.1.A1_at	1.6381	2e-06	up		OS.38014.1.S1_AT	1.97401	1.28913e-20	up
Zm.6711.1.A1_at	1.638	6e-06	up		OSAFFX.15177.1.S1_AT	1.97373	1.28913e-20	up
Zm.7284.1.A1_at	1.638	1.4e-05	up		OS.4379.1.S1_AT	1.97331	1.28913e-20	up
Zm.16942.1.A1_at	1.6379	2e-06	up		OS.11064.1.S1_A_AT	1.97324	1.28913e-20	up
Zm.6410.1.A1_at	1.6379	2e-06	up		OS.10731.1.A1_A_AT	1.97323	1.28913e-20	up
Zm.13976.1.S1_at	1.6378	5e-06	up		OS.11282.1.S1_AT	1.97299	1.28913e-20	up
Zm.1768.1.A1_at	1.6377	6e-06	up		OS.10942.1.S1_A_AT	1.97281	1.28913e-20	up
Zm.19215.2.A1_a_at	1.6377	1.3e-05	up		OSAFFX.30971.1.S1_AT	1.97209	1.28913e-20	up
Zm.2934.1.S1_at	1.6374	1.3e-05	up		OS.35785.1.S1_AT	1.97095	1.28913e-20	up
Zm.10623.1.S1_at	1.6372	1e-06	up		OS.5299.2.S1_A_AT	1.97084	1.28913e-20	up
Zm.14399.1.S1_at	1.6371	1e-05	up		OS.6116.1.S1_AT	1.97071	1.28913e-20	up
Zm.1781.1.A1_at	1.637	3.6e-05	up		OSAFFX.17883.1.S1_AT	1.97004	1.28913e-20	up
Zm.2321.1.A1_at	1.6369	4e-06	up		OS.51737.1.S1_X_AT	1.9697	1.28913e-20	up
Zm.6516.1.S1_at	1.6368	1e-05	up		OS.2117.1.S1_S_AT	1.96943	1.28913e-20	up
Zm.17508.1.S1_at	1.6367	1.8e-05	up		OS.50879.1.S1_AT	1.96888	1.28913e-20	up
Zm.19091.1.S1_at	1.6364	4e-05	up		OS.49566.1.S1_AT	1.96864	1.28913e-20	up
Zm.10234.1.S1_at	1.6359	9e-06	up		OS.3122.1.S1_AT	1.96855	1.28913e-20	up
Zm.16524.3.A1_at	1.6359	1e-05	up		OS.54156.1.S1_X_AT	1.96774	1.28913e-20	up
Zm.16527.1.A1_s_at	1.6356	0.000868	up		OS.32153.1.S1_AT	1.96699	1.28913e-20	up
Zm.4850.1.A1_at	1.6355	3e-06	up		OS.26799.1.A1_AT	1.96695	1.28913e-20	up
Zm.5962.1.S1_at	1.6354	3.6e-05	up		OS.54859.1.S1_AT	1.96631	1.28913e-20	up
Zm.2436.1.A1_at	1.6353	3e-06	up		OS.47660.1.S1_S_AT	1.96615	1.28913e-20	up
Zm.10810.1.S1_at	1.6349	2e-06	up		OS.46849.1.S1_AT	1.96541	1.28913e-20	up
Zm.6136.1.A1_at	1.6345	4e-06	up		OS.54801.1.A1_AT	1.96477	1.28913e-20	up
Zm.8459.1.A1_at	1.6345	1.9e-05	up		OS.5523.1.S1_X_AT	1.9645	1.28913e-20	up
Zm.16502.4.A1_at	1.6343	0	up		OS.8622.1.S1_AT	1.96444	1.28913e-20	up
Zm.13006.1.S1_at	1.6342	5e-06	up		OSAFFX.15233.1.S1_X_AT	1.9642	1.28913e-20	up
Zm.4608.1.A1_at	1.6342	7e-06	up		OSAFFX.4296.1.S1_AT	1.96369	1.28913e-20	up
Zm.13547.1.A1_at	1.6342	3.7e-05	up		OS.10615.1.S1_X_AT	1.96321	1.28913e-20	up
Zm.5008.1.A1_at	1.6341	7e-06	up		OSAFFX.2920.1.S1_S_AT	1.96312	1.28913e-20	up
Zm.18476.1.S1_at	1.6339	5.1e-05	up		OS.37925.1.S1_A_AT	1.96311	1.28913e-20	up
Zm.17442.1.A1_at	1.6336	1e-06	up		OS.56789.1.S1_AT	1.96189	1.28913e-20	up
Zm.10647.1.A1_at	1.6336	4e-06	up		OS.18946.2.S1_AT	1.96163	1.28913e-20	up
Zm.5908.1.A1_at	1.6336	6e-06	up		OS.33696.1.S1_AT	1.96066	1.28913e-20	up
Zm.16268.1.A1_at	1.6336	8.3e-05	up		OS.27422.2.S1_AT	1.96021	1.28913e-20	up
Zm.4490.1.S1_at	1.6335	5e-06	up		OS.6411.1.S1_A_AT	1.95961	1.28913e-20	up
Zm.4721.1.A1_at	1.6335	5e-06	up		OS.46823.2.S1_X_AT	1.95956	1.28913e-20	up
Zm.14501.2.A1_at	1.6335	0.000859	up		OSAFFX.17261.1.S1_AT	1.95869	1.28913e-20	up
Zm.9859.1.A1_at	1.6334	1e-06	up		OS.35606.1.S1_AT	1.95838	1.28913e-20	up
Zm.12044.1.S1_at	1.6334	3e-06	up		OSAFFX.25749.1.S1_AT	1.95827	1.28913e-20	up
Zm.852.1.A1_at	1.6334	6.6e-05	up		OS.22665.1.S1_AT	1.95765	1.28913e-20	up
Zm.8986.1.A1_at	1.633	1.1e-05	up		OS.23172.1.S1_X_AT	1.95699	1.28913e-20	up
Zm.16781.1.A1_at	1.6325	0.0009	up		OSAFFX.4655.1.S1_X_AT	1.95686	1.28913e-20	up
Zm.16929.1.S1_at	1.6323	4e-06	up		OSAFFX.7829.1.S1_AT	1.95604	1.28913e-20	up
Zm.3633.4.A1_at	1.6323	0.000337	up		OS.28042.1.S1_A_AT	1.95583	1.28913e-20	up
Zm.1469.1.S1_at	1.6318	4e-06	up		OS.14885.1.S1_AT	1.95576	1.28913e-20	up
Zm.5339.1.A1_at	1.6312	0	up		OS.24851.1.S1_AT	1.95478	1.28913e-20	up
ZmAffx.1317.1.S1_at	1.6311	0	up		OS.55369.1.S1_AT	1.95398	1.28913e-20	up
Zm.15420.1.S1_at	1.6311	5e-06	up		OS.54145.2.S1_AT	1.9529	1.28913e-20	up
Zm.9184.1.A1_at	1.631	1e-06	up		OSAFFX.11499.1.S1_AT	1.95174	1.28913e-20	up
Zm.13613.1.A1_at	1.631	3e-06	up		OS.50175.2.S1_AT	1.95169	1.28913e-20	up
Zm.12318.1.A1_at	1.6307	1.9e-05	up		OS.7339.1.S1_AT	1.95152	1.28913e-20	up
Zm.12139.1.A1_at	1.6307	2.6e-05	up		OS.50295.1.S1_AT	1.9511	1.28913e-20	up
Zm.7040.1.S1_at	1.6307	0.000295	up		OS.11335.3.S1_X_AT	1.94856	1.28913e-20	up
Zm.50.2.A1_at	1.6306	1e-06	up		OS.8195.1.S1_AT	1.94801	1.28913e-20	up
Zm.19240.1.A1_at	1.6305	9e-06	up		OS.55787.1.S1_AT	1.94776	1.28913e-20	up
Zm.5351.1.S1_at	1.6304	3e-06	up		OS.24165.1.A1_AT	1.94681	1.28913e-20	up
Zm.12697.1.S1_at	1.6304	3.3e-05	up		OS.16922.1.S1_AT	1.94679	1.28913e-20	up
Zm.5066.2.A1_a_at	1.6301	0.000277	up		OSAFFX.12962.1.S1_AT	1.94656	1.28913e-20	up
Zm.10310.1.A1_at	1.6296	0.000136	up		OS.4156.1.S1_AT	1.9465	1.28913e-20	up
Zm.10324.1.A1_at	1.6294	2.5e-05	up		OS.12986.1.S1_AT	1.94554	1.28913e-20	up
Zm.17905.1.S1_at	1.6294	2.8e-05	up		OSAFFX.7025.1.S1_AT	1.94496	1.28913e-20	up
Zm.9852.1.A1_at	1.6293	3.3e-05	up		OS.11724.2.S2_S_AT	1.94457	1.28913e-20	up
Zm.894.1.S1_at	1.629	1e-05	up		OS.3350.1.S1_AT	1.94456	1.28913e-20	up
Zm.3446.1.A1_at	1.6289	4e-06	up		OSAFFX.15177.1.S1_X_AT	1.94383	1.28913e-20	up
Zm.6441.1.S1_at	1.6289	1e-05	up		OS.8353.1.S1_AT	1.94368	1.28913e-20	up
Zm.12875.1.A1_at	1.6285	1e-06	up		OS.19444.1.S1_AT	1.94325	1.28913e-20	up
Zm.14001.1.A1_at	1.6285	1e-05	up		OSAFFX.3602.1.S1_AT	1.94318	1.28913e-20	up
Zm.7509.1.A1_at	1.6285	8.1e-05	up		OS.5892.1.S1_S_AT	1.94275	1.28913e-20	up
Zm.14451.1.A1_at	1.6283	1.2e-05	up		OS.12069.1.S1_AT	1.94245	1.28913e-20	up
Zm.1013.2.A1_a_at	1.6278	0.000339	up		OS.11408.1.S2_AT	1.94224	1.28913e-20	up
Zm.8793.1.A1_at	1.6274	5e-06	up		OS.25146.1.A1_AT	1.94076	1.28913e-20	up
Zm.3699.3.S1_at	1.6273	4e-06	up		OS.27797.1.A1_AT	1.9406	1.28913e-20	up
ZmAffx.1149.1.S1_at	1.6272	1e-05	up		OS.8450.2.S1_AT	1.93927	1.28913e-20	up
Zm.8948.2.A1_a_at	1.6272	2.6e-05	up		OS.20371.1.A1_AT	1.93909	1.28913e-20	up
Zm.1013.2.A1_at	1.6269	0.000118	up		OS.38485.1.S1_AT	1.93909	1.28913e-20	up
Zm.17291.1.A1_at	1.6268	0	up		OS.17181.1.S1_AT	1.93768	1.28913e-20	up
Zm.2884.1.S1_at	1.6268	1e-06	up		OS.33939.1.A1_AT	1.9376	1.28913e-20	up
Zm.6058.1.A1_at	1.6268	0.000192	up		OS.17665.2.S1_AT	1.9372	1.28913e-20	up
Zm.1373.1.A1_at	1.6265	5e-06	up		OS.50024.1.S1_AT	1.93717	1.28913e-20	up
Zm.6.1.A1_at	1.6265	1.2e-05	up		OS.10851.1.S1_AT	1.93618	1.28913e-20	up
Zm.3071.1.A1_at	1.6265	3.3e-05	up		OS.27468.1.S1_AT	1.93545	1.28913e-20	up
Zm.10156.1.A1_a_at	1.6265	4e-05	up		OSAFFX.21742.1.S1_AT	1.93459	1.28913e-20	up
Zm.5200.1.A1_at	1.6264	1.2e-05	up		OS.11393.1.S2_AT	1.93405	1.28913e-20	up
Zm.4888.1.S1_at	1.6261	5e-06	up		OS.6139.1.S1_AT	1.93344	1.28913e-20	up
Zm.547.1.A1_at	1.626	1e-06	up		OS.30696.1.S1_AT	1.93186	1.28913e-20	up
Zm.7117.1.A1_a_at	1.626	1e-05	up		OS.6405.1.S2_AT	1.93171	1.28913e-20	up
Zm.9218.1.A1_at	1.6259	0	up		OS.34739.1.S1_A_AT	1.93144	1.28913e-20	up
Zm.2520.1.A1_at	1.6259	7.4e-05	up		OS.14251.1.S1_A_AT	1.93108	1.28913e-20	up
Zm.8993.1.A1_at	1.6258	2e-06	up		OS.17356.1.A1_A_AT	1.93017	1.28913e-20	up
Zm.8619.1.S1_at	1.6257	0	up		OS.12186.1.S1_AT	1.92852	1.28913e-20	up
Zm.13619.1.A1_at	1.6256	1e-06	up		OS.10423.1.S1_S_AT	1.92841	1.28913e-20	up
Zm.13497.1.S1_at	1.6253	4e-06	up		OS.25142.1.A1_AT	1.9282	1.28913e-20	up
Zm.10778.1.A1_a_at	1.6247	3e-06	up		OS.11786.2.S1_AT	1.92785	1.28913e-20	up
Zm.10129.1.A1_at	1.6247	2.5e-05	up		OS.49849.1.S1_AT	1.92771	1.28913e-20	up
Zm.5462.1.A1_at	1.6245	4e-06	up		OS.16039.1.S1_S_AT	1.92766	1.28913e-20	up
Zm.13200.1.A1_at	1.6244	6e-06	up		OS.11717.1.S1_AT	1.92758	1.28913e-20	up
ZmAffx.1535.1.S1_at	1.6242	1e-06	up		OS.18818.1.S1_A_AT	1.92736	1.28913e-20	up
Zm.3105.1.A1_at	1.624	0.000232	up		OS.15574.1.S1_AT	1.92637	1.28913e-20	up
Zm.1111.1.A1_at	1.6239	5e-06	up		OSAFFX.12010.1.S1_AT	1.92622	1.28913e-20	up
Zm.3931.1.S1_at	1.6238	1e-06	up		OS.8593.1.S1_AT	1.92545	1.28913e-20	up
Zm.2382.1.S1_x_at	1.6237	3.2e-05	up		OS.23033.1.S1_S_AT	1.92459	1.28913e-20	up
Zm.3107.1.A1_at	1.6237	3.9e-05	up		OSAFFX.25798.1.S1_AT	1.92441	1.28913e-20	up
Zm.10246.1.S1_at	1.6236	2e-06	up		OS.7258.1.S1_AT	1.92426	1.28913e-20	up
Zm.11271.1.A1_at	1.6235	9e-06	up		OS.42450.1.A1_AT	1.92405	1.28913e-20	up
Zm.14067.1.S1_at	1.6232	2e-06	up		OS.12185.1.S1_AT	1.92348	1.28913e-20	up
Zm.6680.1.A1_at	1.6232	1e-05	up		OS.9107.2.S1_X_AT	1.92321	1.28913e-20	up
Zm.5969.2.A1_x_at	1.6231	1.9e-05	up		OS.8032.1.S2_AT	1.92212	1.28913e-20	up
Zm.3256.1.A1_a_at	1.623	0	up		OS.52381.1.S1_AT	1.92186	1.28913e-20	up
Zm.17910.1.S1_at	1.623	1e-06	up		OS.54930.1.S1_AT	1.92068	1.28913e-20	up
Zm.6200.1.S1_a_at	1.623	1e-06	up		OS.6043.1.S1_AT	1.92067	1.28913e-20	up
Zm.5549.1.A1_at	1.623	1.1e-05	up		OS.37811.1.S1_AT	1.92009	1.28913e-20	up
Zm.8915.2.S1_a_at	1.6226	2e-05	up		OSAFFX.2594.1.S1_AT	1.91959	1.28913e-20	up
Zm.3830.1.S1_at	1.6223	0	up		OS.12705.1.S1_AT	1.91939	1.28913e-20	up
Zm.6589.1.A1_at	1.6222	2e-06	up		OS.9841.1.S1_AT	1.91777	1.28913e-20	up
ZmAffx.140.1.A1_at	1.622	3e-06	up		OS.10872.1.S1_AT	1.91645	1.28913e-20	up
Zm.14701.1.A1_at	1.622	6e-06	up		OS.49242.1.S1_AT	1.91577	1.28913e-20	up
Zm.2558.1.S1_at	1.622	4.5e-05	up		OS.11946.1.S1_AT	1.91574	1.28913e-20	up
Zm.657.1.S1_s_at	1.6215	0	up		OS.20306.1.S1_AT	1.91565	1.28913e-20	up
Zm.3014.1.S1_at	1.6211	1e-06	up		OS.54349.1.S1_AT	1.91539	1.28913e-20	up
ZmAffx.920.1.S1_at	1.6211	0.000116	up		OS.4770.1.S1_A_AT	1.91409	1.28913e-20	up
Zm.17588.1.A1_at	1.621	6e-06	up		OS.9103.1.S1_AT	1.91356	1.28913e-20	up
Zm.11832.1.S1_at	1.6209	3e-06	up		OS.11657.1.S1_AT	1.91256	1.28913e-20	up
Zm.5025.1.A1_at	1.6207	0.000118	up		OSAFFX.23217.1.S1_AT	1.91209	1.28913e-20	up
Zm.13754.1.S1_at	1.6203	3e-06	up		OS.52391.1.S1_X_AT	1.91208	1.28913e-20	up
Zm.17992.1.A1_at	1.62	4.8e-05	up		OS.9992.1.S1_A_AT	1.91163	1.28913e-20	up
Zm.5567.1.A1_at	1.6197	7.9e-05	up		OSAFFX.24189.1.S1_AT	1.91142	1.28913e-20	up
Zm.7023.2.S1_a_at	1.6195	1.2e-05	up		OS.22594.2.S1_AT	1.9107	1.28913e-20	up
Zm.7134.1.S1_at	1.6193	1e-05	up		OS.37834.1.S1_A_AT	1.91043	1.28913e-20	up
Zm.18131.1.A1_s_at	1.6192	0	up		OS.5476.1.S1_AT	1.90976	1.28913e-20	up
Zm.17570.1.A1_at	1.6192	4e-05	up		OSAFFX.26636.1.S1_X_AT	1.90868	1.28913e-20	up
Zm.12150.2.S1_at	1.6191	2e-06	up		OS.54232.1.S1_AT	1.90849	1.28913e-20	up
Zm.6023.1.S1_at	1.6189	0.000127	up		OSAFFX.11964.1.S1_AT	1.90819	1.28913e-20	up
Zm.4394.1.A1_at	1.6188	6e-06	up		OS.52681.1.S1_AT	1.90775	1.28913e-20	up
Zm.8268.1.S1_at	1.6187	0	up		OSAFFX.27444.1.S1_AT	1.9077	1.28913e-20	up
Zm.18079.1.A1_at	1.6187	3e-06	up		OS.5600.1.S1_S_AT	1.90617	1.28913e-20	up
Zm.7572.3.S1_a_at	1.6187	6e-06	up		OS.22839.1.S1_AT	1.90605	1.28913e-20	up
Zm.1120.1.A1_at	1.6187	0.000203	up		OSAFFX.25199.1.S1_AT	1.90592	1.28913e-20	up
Zm.1482.5.A1_a_at	1.6186	2e-06	up		OSAFFX.31826.1.S1_X_AT	1.90585	1.28913e-20	up
Zm.18447.1.A1_at	1.6185	1e-06	up		OS.11225.1.S1_AT	1.90571	1.28913e-20	up
ZmAffx.453.1.A1_at	1.6183	2e-06	up		OS.50992.1.S1_AT	1.90563	1.28913e-20	up
Zm.2300.1.A1_at	1.6182	1e-06	up		OSAFFX.29871.1.S1_X_AT	1.90546	1.28913e-20	up
Zm.18116.1.S1_at	1.6181	0	up		OS.50250.1.S1_AT	1.90491	1.28913e-20	up
Zm.910.2.S1_a_at	1.6178	0.000209	up		OS.36280.1.S1_AT	1.90452	1.28913e-20	up
Zm.4433.1.S1_at	1.6177	6e-06	up		OS.29093.1.S1_AT	1.90436	1.28913e-20	up
Zm.10684.1.S1_at	1.6176	2e-06	up		OS.13102.1.S1_AT	1.90358	1.28913e-20	up
Zm.9414.1.A1_at	1.6175	3e-06	up		OS.24050.1.S1_AT	1.90348	1.28913e-20	up
Zm.19291.1.A1_at	1.6172	3e-06	up		OS.16973.1.S1_AT	1.90341	1.28913e-20	up
Zm.14165.1.A1_at	1.617	2.9e-05	up		OS.34139.1.S1_AT	1.90254	1.28913e-20	up
Zm.241.1.S1_at	1.6168	0	up		OS.43236.1.S1_AT	1.90191	1.28913e-20	up
Zm.13084.1.S1_at	1.6168	1e-06	up		OS.11910.1.S1_AT	1.90132	1.28913e-20	up
Zm.8146.1.A1_at	1.6168	4e-06	up		OS.38219.1.A1_AT	1.90125	1.28913e-20	up
Zm.12148.1.S1_at	1.6164	4e-06	up		OS.31415.1.S1_AT	1.89992	1.28913e-20	up
Zm.5644.1.S1_at	1.6163	3e-06	up		OSAFFX.3088.1.S1_AT	1.89867	1.28913e-20	up
Zm.13470.1.S1_at	1.6163	1.1e-05	up		OS.20722.3.A1_A_AT	1.89824	1.28913e-20	up
Zm.6530.1.A1_at	1.6162	5e-06	up		OSAFFX.10786.1.S1_AT	1.89755	1.28913e-20	up
ZmAffx.1354.1.S1_at	1.6162	2e-05	up		OS.23678.1.A1_AT	1.89686	1.28913e-20	up
Zm.16287.1.S1_at	1.6161	4.7e-05	up		OS.53776.1.S1_AT	1.89678	1.28913e-20	up
Zm.2930.1.A1_at	1.6159	2.5e-05	up		OSAFFX.5671.1.S1_AT	1.89658	1.28913e-20	up
Zm.12934.1.A1_a_at	1.6159	0.000134	up		OS.28320.1.S1_AT	1.89649	1.28913e-20	up
Zm.3470.1.A1_at	1.6158	3e-06	up		OS.11730.1.S1_AT	1.89573	1.28913e-20	up
Zm.4917.1.A1_at	1.6155	8.4e-05	up		OS.14251.1.S1_AT	1.89517	1.28913e-20	up
Zm.14508.1.S1_at	1.615	1e-06	up		OS.46610.1.S1_X_AT	1.89516	1.28913e-20	up
Zm.6214.2.A1_at	1.6149	3e-06	up		OSAFFX.26337.1.S1_AT	1.89497	1.28913e-20	up
Zm.3831.1.S1_at	1.6148	8.6e-05	up		OS.11851.1.S1_AT	1.89455	1.28913e-20	up
Zm.8941.1.A1_at	1.6146	1e-06	up		OSAFFX.21616.1.S1_S_AT	1.8945	1.28913e-20	up
Zm.11579.2.S1_a_at	1.6146	0.000108	up		OS.4936.1.S1_AT	1.89443	1.28913e-20	up
Zm.10107.1.A1_a_at	1.6143	1.1e-05	up		OS.37576.1.S1_AT	1.89435	1.28913e-20	up
Zm.18434.1.A1_at	1.6142	9e-06	up		OS.11432.1.S1_S_AT	1.89429	1.28913e-20	up
Zm.5570.1.A1_at	1.6141	1e-06	up		OSAFFX.21790.1.S1_AT	1.89291	1.28913e-20	up
Zm.12600.1.S1_at	1.614	2.6e-05	up		OS.51023.1.S1_AT	1.89246	1.28913e-20	up
Zm.2999.1.A1_at	1.6138	4e-06	up		OS.32252.1.S1_AT	1.89203	1.28913e-20	up
ZmAffx.1052.1.S1_at	1.6138	8e-06	up		OSAFFX.27338.1.S1_AT	1.892	1.28913e-20	up
Zm.15721.1.S1_at	1.6138	7.6e-05	up		OS.7901.1.S1_AT	1.89191	1.28913e-20	up
Zm.19031.1.A1_at	1.6136	1e-06	up		OS.21634.1.S1_AT	1.89105	1.28913e-20	up
Zm.5964.1.S1_a_at	1.6129	4e-06	up		OS.10853.1.S1_AT	1.89071	1.28913e-20	up
Zm.4419.1.A1_at	1.6128	6e-06	up		OS.20810.1.S1_A_AT	1.89067	1.28913e-20	up
Zm.3125.2.A1_at	1.6125	1e-06	up		OS.47961.1.S1_AT	1.8906	1.28913e-20	up
Zm.13502.1.A1_at	1.6125	4e-06	up		OS.7727.1.S1_AT	1.89019	1.28913e-20	up
Zm.9079.1.A1_at	1.6122	0.000356	up		OS.7445.1.S1_AT	1.88932	1.28913e-20	up
Zm.5517.1.A1_at	1.6121	0	up		OSAFFX.7704.1.S1_AT	1.88923	1.28913e-20	up
Zm.2682.1.A1_at	1.6121	1e-06	up		OS.39958.1.A1_S_AT	1.88891	1.28913e-20	up
Zm.5762.1.A1_at	1.6119	4.7e-05	up		OS.49726.1.S1_AT	1.88848	1.28913e-20	up
Zm.18243.1.A1_at	1.6119	0.000119	up		OS.31151.2.S1_AT	1.88827	1.28913e-20	up
Zm.3439.1.A1_at	1.6118	1e-06	up		OS.7745.1.S1_AT	1.88812	1.28913e-20	up
Zm.3737.1.A1_at	1.6117	0	up		OS.15917.1.S1_AT	1.88767	1.28913e-20	up
Zm.3040.1.S1_at	1.6117	3.2e-05	up		OS.2210.1.S1_AT	1.88671	1.28913e-20	up
Zm.2245.2.A1_at	1.6115	2.4e-05	up		OS.49514.1.S1_AT	1.88646	1.28913e-20	up
Zm.12052.1.A1_at	1.6113	2e-06	up		OS.6335.1.S1_AT	1.88624	1.28913e-20	up
Zm.15596.1.A1_at	1.6112	1e-06	up		OS.20700.1.S1_AT	1.88562	1.28913e-20	up
Zm.7645.1.A1_at	1.6111	1.9e-05	up		OS.56014.1.S1_AT	1.88503	1.28913e-20	up
Zm.14138.2.A1_a_at	1.6109	2e-06	up		OS.21260.1.S1_AT	1.88476	1.28913e-20	up
Zm.2298.2.A1_a_at	1.6106	1e-06	up		OS.17490.2.A1_A_AT	1.88466	1.28913e-20	up
Zm.4344.1.A1_at	1.6104	3e-06	up		OS.46767.1.S1_AT	1.88461	1.28913e-20	up
Zm.6008.1.S1_at	1.6102	0	up		OS.8545.1.S1_S_AT	1.88454	1.28913e-20	up
Zm.663.1.S1_at	1.6102	0	up		OS.6671.1.S1_A_AT	1.88375	1.28913e-20	up
Zm.1824.1.S1_at	1.6098	4e-06	up		OS.26152.2.S1_X_AT	1.88289	1.28913e-20	up
Zm.2781.1.A1_at	1.6095	1e-06	up		OSAFFX.27242.1.S1_X_AT	1.88147	1.28913e-20	up
Zm.8800.1.A1_at	1.6092	0.000862	up		OSAFFX.12806.1.S1_X_AT	1.88109	1.28913e-20	up
Zm.10210.1.A1_at	1.6089	9.9e-05	up		OS.28385.3.S1_X_AT	1.88099	1.28913e-20	up
Zm.4439.1.A1_a_at	1.6087	3e-06	up		OS.13497.1.S1_AT	1.88079	1.28913e-20	up
Zm.3529.1.A1_at	1.6084	3e-06	up		OS.11193.1.S1_AT	1.88009	1.28913e-20	up
Zm.6228.1.A1_at	1.6083	1e-06	up		OS.10122.1.S1_AT	1.8797	1.28913e-20	up
Zm.15914.2.A1_a_at	1.6082	1.9e-05	up		OS.20934.1.A1_AT	1.87925	1.28913e-20	up
Zm.18143.1.S1_at	1.608	6e-06	up		OS.54427.1.A1_AT	1.87894	1.28913e-20	up
Zm.12134.2.S1_at	1.6079	1.6e-05	up		OS.13497.1.S2_AT	1.87799	1.28913e-20	up
Zm.5547.1.A1_at	1.6077	6e-06	up		OS.38278.2.S1_X_AT	1.87794	1.28913e-20	up
Zm.3148.1.A1_a_at	1.6077	1.4e-05	up		OS.23101.1.A1_AT	1.87778	1.28913e-20	up
Zm.8745.1.A1_at	1.6076	6e-06	up		OS.55343.1.S1_AT	1.87757	1.28913e-20	up
Zm.2573.1.A1_at	1.6074	8e-06	up		OS.11830.1.S1_AT	1.87696	1.28913e-20	up
Zm.3906.1.A1_at	1.6071	1e-06	up		OS.27438.1.S1_A_AT	1.8769	1.28913e-20	up
Zm.1650.1.A1_at	1.6068	5.3e-05	up		OS.54942.1.S1_AT	1.87663	1.28913e-20	up
Zm.545.1.S1_at	1.6067	0	up		OS.51746.1.S1_S_AT	1.87651	1.28913e-20	up
Zm.11722.1.A1_at	1.6066	1e-06	up		OS.16854.1.S1_AT	1.87641	1.28913e-20	up
Zm.19265.1.A1_at	1.6066	6e-06	up		OS.41790.1.S1_X_AT	1.87629	1.28913e-20	up
Zm.1069.2.A1_a_at	1.6064	6.8e-05	up		OS.55193.1.S1_AT	1.87582	1.28913e-20	up
Zm.1321.1.S1_at	1.6063	4e-06	up		OS.48017.1.S1_X_AT	1.87508	1.28913e-20	up
Zm.10383.4.S1_a_at	1.6062	3.5e-05	up		OS.18529.2.S1_AT	1.875	1.28913e-20	up
Zm.5179.1.A1_at	1.6061	5.9e-05	up		OS.11972.1.S1_S_AT	1.87499	1.28913e-20	up
Zm.12227.1.S1_at	1.6059	3.9e-05	up		OS.19131.1.A1_AT	1.87476	1.28913e-20	up
Zm.12522.1.A1_at	1.6058	2e-06	up		OS.53268.1.S1_AT	1.87461	1.28913e-20	up
Zm.8195.1.A1_at	1.6056	1e-06	up		OS.14823.1.S1_S_AT	1.87402	1.28913e-20	up
Zm.355.1.S1_at	1.6056	3e-06	up		OS.17597.1.S1_AT	1.87365	1.28913e-20	up
Zm.13527.1.S1_at	1.6055	2e-06	up		OS.12501.1.S1_AT	1.87334	1.28913e-20	up
ZmAffx.889.1.S1_at	1.6054	3e-06	up		OS.33210.1.S1_AT	1.87314	1.28913e-20	up
ZmAffx.472.1.A1_at	1.6054	1.1e-05	up		OS.28435.1.S1_A_AT	1.87314	1.28913e-20	up
Zm.16992.1.A1_at	1.6051	2.3e-05	up		OS.10370.1.S1_AT	1.8726	1.28913e-20	up
ZmAffx.922.1.S1_at	1.6045	6.5e-05	up		OS.18383.1.A1_X_AT	1.87248	1.28913e-20	up
Zm.14437.2.S1_at	1.6043	5e-06	up		OS.13866.2.S1_AT	1.87226	1.28913e-20	up
Zm.6214.1.A1_a_at	1.6043	6e-06	up		OS.4893.1.S1_AT	1.87162	1.28913e-20	up
Zm.1105.1.A1_at	1.6042	1e-06	up		OS.52374.1.S1_A_AT	1.87153	1.28913e-20	up
ZmAffx.72.1.A1_at	1.6041	3e-06	up		OS.12391.1.S1_A_AT	1.87077	1.28913e-20	up
Zm.3321.1.A1_a_at	1.604	4e-06	up		OS.16712.1.S1_AT	1.87072	1.28913e-20	up
Zm.4420.1.S1_at	1.6038	1.4e-05	up		OS.24995.1.S1_A_AT	1.87064	1.28913e-20	up
Zm.6938.1.A1_at	1.6036	3e-06	up		OS.6123.1.S1_AT	1.87061	1.28913e-20	up
Zm.9195.1.A1_at	1.6036	3e-06	up		OSAFFX.24977.1.S1_X_AT	1.86988	1.28913e-20	up
Zm.18484.1.S1_at	1.6035	2.3e-05	up		OSAFFX.3275.1.S1_AT	1.86967	1.28913e-20	up
Zm.2264.1.A1_at	1.6034	1e-06	up		OS.7513.1.S1_AT	1.86885	1.28913e-20	up
Zm.9891.1.A1_at	1.6034	1e-06	up		OS.8700.1.S1_AT	1.86856	1.28913e-20	up
Zm.16763.2.S1_a_at	1.6034	5.6e-05	up		OS.12347.1.S1_X_AT	1.86834	1.28913e-20	up
Zm.1587.1.A1_at	1.6033	0	up		OSAFFX.25768.1.S1_X_AT	1.86821	1.28913e-20	up
Zm.4875.1.S1_at	1.6032	2e-06	up		OS.15867.1.A1_AT	1.86782	1.28913e-20	up
Zm.17821.1.S1_at	1.6032	2.3e-05	up		OS.8758.1.S1_S_AT	1.86757	1.28913e-20	up
Zm.14789.2.S1_x_at	1.6027	2e-06	up		OS.52150.1.S1_X_AT	1.86627	1.28913e-20	up
Zm.2553.1.A1_a_at	1.6026	0	up		OSAFFX.24115.1.S1_AT	1.86595	1.28913e-20	up
Zm.16255.1.A1_at	1.6026	5e-06	up		OS.18383.1.A1_AT	1.86372	1.28913e-20	up
Zm.19074.1.A1_at	1.6025	1.2e-05	up		OS.17424.1.S1_X_AT	1.86355	1.28913e-20	up
Zm.10322.1.S1_at	1.6025	7.6e-05	up		OS.53410.1.S1_AT	1.86245	1.28913e-20	up
Zm.13845.2.A1_a_at	1.6022	1e-06	up		OS.22262.3.S1_A_AT	1.86236	1.28913e-20	up
Zm.17843.1.A1_at	1.6022	1e-05	up		OS.15708.1.S1_A_AT	1.86224	1.28913e-20	up
Zm.7011.1.S1_at	1.6022	5.2e-05	up		OS.38031.2.A1_AT	1.86204	1.28913e-20	up
Zm.18133.1.A1_at	1.6021	6e-05	up		OS.29823.3.S1_AT	1.8617	1.28913e-20	up
Zm.7545.1.A1_at	1.602	1e-06	up		OS.5736.2.S1_X_AT	1.86104	1.28913e-20	up
Zm.15499.1.A1_at	1.602	2e-06	up		OS.33990.1.S1_AT	1.86082	1.28913e-20	up
Zm.8946.1.A1_at	1.6019	3e-06	up		OS.22968.1.A1_AT	1.8604	1.28913e-20	up
Zm.7040.1.S1_x_at	1.6019	0.000158	up		OSAFFX.25079.1.S1_AT	1.85969	1.28913e-20	up
Zm.5952.1.A1_at	1.6016	0	up		OS.51731.1.S1_AT	1.85877	1.28913e-20	up
Zm.1162.1.S1_at	1.6013	0	up		OS.54450.1.S1_S_AT	1.85854	1.28913e-20	up
Zm.5697.1.S1_at	1.6013	1e-06	up		OS.33038.1.S1_A_AT	1.85844	1.28913e-20	up
Zm.4802.1.A1_at	1.6012	0	up		OSAFFX.2362.1.S1_S_AT	1.85829	1.28913e-20	up
Zm.16796.1.A1_x_at	1.6007	0	up		OS.8942.1.S1_AT	1.85711	1.28913e-20	up
Zm.4478.1.A1_at	1.6	2e-06	up		OS.27179.1.S1_AT	1.85689	1.28913e-20	up
Zm.13592.1.A1_at	1.6	0.000236	up		OS.25102.1.S1_AT	1.85614	1.28913e-20	up
Zm.12980.1.A1_at	1.5999	4e-06	up		OS.17280.1.A1_AT	1.85591	1.28913e-20	up
ZmAffx.1474.1.S1_s_at	1.5999	1.7e-05	up		OS.22374.1.S1_A_AT	1.85579	1.28913e-20	up
Zm.2702.3.A1_at	1.5996	1e-06	up		OS.57499.1.S1_X_AT	1.85575	1.28913e-20	up
Zm.10796.1.A1_at	1.5994	1e-06	up		OS.11810.2.S1_A_AT	1.85493	1.28913e-20	up
Zm.1131.1.A1_at	1.5994	2e-06	up		OS.8802.1.S1_AT	1.85476	1.28913e-20	up
Zm.5962.1.S1_a_at	1.5991	1.2e-05	up		OS.6671.2.S1_X_AT	1.85411	1.28913e-20	up
Zm.15061.1.S1_at	1.599	2e-06	up		OSAFFX.14582.1.S1_AT	1.85359	1.28913e-20	up
Zm.15926.1.S1_at	1.599	9e-06	up		OS.50958.1.S1_AT	1.85313	1.28913e-20	up
Zm.8608.1.A1_at	1.599	2e-05	up		OS.9525.1.S1_A_AT	1.85224	1.28913e-20	up
Zm.7612.1.A1_at	1.5987	1e-06	up		OS.38256.1.S1_AT	1.8521	1.28913e-20	up
Zm.6358.1.S1_at	1.5985	2e-06	up		OS.27139.1.A1_AT	1.85192	1.28913e-20	up
Zm.1594.1.S1_at	1.5985	7e-06	up		OS.49720.1.S1_AT	1.85158	1.28913e-20	up
Zm.6169.1.A1_at	1.5982	2.6e-05	up		OSAFFX.18633.1.S1_AT	1.85149	1.28913e-20	up
Zm.4169.1.A1_at	1.5981	2.9e-05	up		OS.13968.1.S1_A_AT	1.85127	1.28913e-20	up
Zm.1848.1.A1_at	1.5978	0	up		OS.11203.1.S1_AT	1.85078	1.28913e-20	up
ZmAffx.1286.1.S1_s_at	1.5977	1e-06	up		OS.14946.1.S1_AT	1.85022	1.28913e-20	up
ZmAffx.1502.1.S1_at	1.5975	1e-06	up		OS.9838.1.S1_AT	1.84962	1.28913e-20	up
Zm.4380.1.S1_at	1.5975	3e-06	up		OS.38258.1.S1_X_AT	1.8495	1.28913e-20	up
Zm.2289.1.S1_at	1.5972	2e-06	up		OS.4378.4.S1_X_AT	1.84824	1.28913e-20	up
Zm.17800.1.S1_at	1.5972	6.3e-05	up		OS.18077.1.S1_AT	1.84739	1.28913e-20	up
Zm.4085.1.A1_at	1.597	4e-06	up		OS.39714.1.S1_AT	1.84723	1.28913e-20	up
Zm.4397.1.S1_at	1.5969	0	up		OS.55382.1.S1_AT	1.84673	1.28913e-20	up
Zm.11838.1.A1_at	1.5966	2.3e-05	up		OS.50841.1.S1_AT	1.84636	1.28913e-20	up
ZmAffx.493.1.A1_at	1.5964	1.2e-05	up		OS.51983.1.A1_X_AT	1.84602	1.28913e-20	up
ZmAffx.1102.1.A1_at	1.5963	1e-06	up		OS.47962.1.S1_X_AT	1.84584	1.28913e-20	up
Zm.19013.1.S1_at	1.596	1e-06	up		OS.6620.1.S1_AT	1.84577	1.28913e-20	up
Zm.16730.1.S1_at	1.5959	3.3e-05	up		OS.27039.1.S1_AT	1.84525	1.28913e-20	up
Zm.3090.1.S1_a_at	1.5957	2e-06	up		OS.50310.1.S1_AT	1.8452	1.28913e-20	up
Zm.6343.1.A1_at	1.5954	6e-06	up		OS.27612.1.S1_AT	1.84389	1.28913e-20	up
Zm.1464.1.S1_at	1.5946	2e-06	up		OSAFFX.11050.2.S1_X_AT	1.84378	1.28913e-20	up
Zm.15800.5.A1_a_at	1.5946	9e-06	up		OS.19230.2.S1_AT	1.84372	1.28913e-20	up
Zm.13947.3.A1_at	1.5944	2.4e-05	up		OS.5736.1.S1_S_AT	1.84346	1.28913e-20	up
Zm.5023.1.A1_at	1.5939	4e-06	up		OS.17364.1.S1_AT	1.84319	1.28913e-20	up
Zm.7826.1.S1_a_at	1.5939	7e-06	up		OSAFFX.21421.1.S1_X_AT	1.84299	1.28913e-20	up
ZmAffx.568.1.A1_at	1.5934	0	up		OS.6405.1.S1_AT	1.84275	1.28913e-20	up
Zm.4050.1.A1_at	1.5933	1e-06	up		OS.9824.1.S1_AT	1.84206	1.28913e-20	up
Zm.17161.1.S1_at	1.5931	0	up		OS.34462.1.S1_AT	1.84167	1.28913e-20	up
Zm.2986.1.A1_at	1.5931	1e-05	up		OS.51926.1.S1_X_AT	1.84143	1.28913e-20	up
Zm.3529.1.A1_x_at	1.5929	3e-06	up		OS.54425.1.S1_AT	1.84115	1.28913e-20	up
Zm.4411.1.A1_at	1.5927	0	up		OS.28385.3.S1_AT	1.83983	1.28913e-20	up
Zm.6606.1.A1_at	1.5925	1e-06	up		OS.15349.1.S1_A_AT	1.83943	1.28913e-20	up
Zm.13451.1.A1_at	1.5922	0	up		OS.29979.1.S1_AT	1.83926	1.28913e-20	up
Zm.3670.3.S1_at	1.5922	4.1e-05	up		OS.9682.1.S1_AT	1.8389	1.28913e-20	up
Zm.933.1.A1_at	1.592	6e-06	up		OS.11355.1.S1_AT	1.83828	1.28913e-20	up
Zm.3930.1.S1_at	1.5917	2.2e-05	up		OSAFFX.26788.1.S1_AT	1.83819	1.28913e-20	up
Zm.5987.1.A1_at	1.5917	3.4e-05	up		OS.10654.1.S1_S_AT	1.83816	1.28913e-20	up
Zm.8578.1.A1_at	1.5916	2e-06	up		OSAFFX.11559.1.S1_AT	1.83764	1.28913e-20	up
Zm.2931.1.A1_at	1.5915	0	up		OSAFFX.17500.1.S1_AT	1.83495	1.28913e-20	up
Zm.3929.1.S1_at	1.5915	1e-06	up		OS.55451.1.S1_AT	1.83428	1.28913e-20	up
Zm.14789.3.S1_a_at	1.5913	3e-06	up		OSAFFX.7843.1.S1_AT	1.83421	1.28913e-20	up
Zm.10820.1.S1_at	1.5911	4.6e-05	up		OS.8668.1.S1_X_AT	1.83414	1.28913e-20	up
Zm.1579.1.S1_at	1.591	0	up		OS.49742.1.S1_AT	1.83379	1.28913e-20	up
Zm.13167.1.A1_at	1.5907	1e-06	up		OS.55252.1.S1_AT	1.83352	1.28913e-20	up
Zm.3754.1.A1_at	1.5906	2e-06	up		OS.49213.1.S1_AT	1.83261	1.28913e-20	up
Zm.19317.1.S1_at	1.5903	0	up		OS.19307.1.S1_AT	1.83256	1.28913e-20	up
Zm.10227.2.A1_a_at	1.5902	3e-06	up		OS.49077.1.A1_AT	1.83195	1.28913e-20	up
Zm.5948.2.S1_at	1.59	2e-06	up		OS.54940.1.S1_AT	1.83163	1.28913e-20	up
Zm.382.1.S1_at	1.5898	0	up		OSAFFX.24336.1.S1_AT	1.83078	1.28913e-20	up
ZmAffx.476.1.A1_at	1.5898	3e-06	up		OS.12111.1.S1_AT	1.83073	1.28913e-20	up
Zm.3837.1.S1_at	1.5893	1.2e-05	up		OS.17424.1.S1_AT	1.82906	1.28913e-20	up
Zm.12840.1.A1_at	1.5889	4.5e-05	up		OS.50861.1.S1_AT	1.82899	1.28913e-20	up
Zm.1110.1.A1_at	1.5888	1e-06	up		OS.40187.1.S1_AT	1.82869	1.28913e-20	up
Zm.12218.1.A1_at	1.5888	1e-06	up		OS.16659.1.S2_AT	1.82856	1.28913e-20	up
Zm.1241.1.A1_at	1.5885	2e-06	up		OS.25325.1.A1_AT	1.82821	1.28913e-20	up
Zm.3685.1.S1_at	1.5884	2.2e-05	up		OS.19628.1.S1_A_AT	1.82779	1.28913e-20	up
Zm.12546.2.A1_a_at	1.5881	3e-06	up		OS.7035.1.S1_AT	1.82749	1.28913e-20	up
Zm.1208.2.A1_at	1.588	4.8e-05	up		OS.26698.4.S1_S_AT	1.82736	1.28913e-20	up
Zm.5453.1.S1_at	1.5879	1e-05	up		OS.6020.1.S1_AT	1.82659	1.28913e-20	up
Zm.13310.1.S1_at	1.5879	0.000105	up		OS.54977.1.S1_AT	1.8264	1.28913e-20	up
Zm.16836.1.A1_at	1.5878	0	up		OS.23544.1.S1_AT	1.82534	1.28913e-20	up
Zm.16733.1.A1_at	1.5878	3.3e-05	up		OS.4616.1.S1_AT	1.82532	1.28913e-20	up
Zm.13263.1.A1_at	1.5876	0.000104	up		OS.11798.1.S1_AT	1.82435	1.28913e-20	up
Zm.5966.1.A1_at	1.5873	1e-06	up		OS.14139.1.S1_AT	1.82425	1.28913e-20	up
Zm.8561.2.A1_a_at	1.5872	0	up		OS.38764.1.S1_X_AT	1.82415	1.28913e-20	up
Zm.17882.1.S1_at	1.5868	4e-06	up		OS.11972.1.S1_AT	1.82396	1.28913e-20	up
Zm.3602.1.A1_at	1.5867	0	up		OSAFFX.27459.2.S1_S_AT	1.82374	1.28913e-20	up
Zm.5876.1.A1_at	1.5866	1e-06	up		OS.57476.1.A1_X_AT	1.82369	1.28913e-20	up
Zm.4808.1.A1_at	1.5866	5e-06	up		OS.20697.1.S1_AT	1.82349	1.28913e-20	up
Zm.460.1.S1_at	1.5866	3.6e-05	up		OS.50588.1.S1_AT	1.8231	1.28913e-20	up
Zm.13897.1.S1_at	1.5863	7e-06	up		OS.23578.1.S1_AT	1.82285	1.28913e-20	up
Zm.16326.1.S1_at	1.5862	0	up		OSAFFX.23718.2.S1_X_AT	1.82264	1.28913e-20	up
Zm.3517.1.A1_at	1.5862	4e-06	up		OS.19003.1.S1_A_AT	1.8225	1.28913e-20	up
Zm.2302.1.A1_at	1.5862	5e-06	up		OS.14088.1.S1_AT	1.8215	1.28913e-20	up
Zm.18075.1.S1_at	1.5861	1e-06	up		OS.55388.1.S1_AT	1.82119	1.28913e-20	up
Zm.14592.1.A1_at	1.5861	2e-06	up		OSAFFX.2361.1.S1_X_AT	1.8211	1.28913e-20	up
Zm.1739.1.A1_at	1.586	0	up		OS.8052.1.S1_AT	1.82075	1.28913e-20	up
Zm.10383.2.S1_at	1.5859	1e-06	up		OS.22678.1.A1_S_AT	1.81967	1.28913e-20	up
Zm.6614.1.A1_at	1.5856	0	up		OSAFFX.6398.1.A1_AT	1.81962	1.28913e-20	up
Zm.17787.1.S1_at	1.5856	1e-06	up		OS.53852.1.S1_AT	1.81957	1.28913e-20	up
Zm.17007.1.A1_at	1.5855	1.2e-05	up		OS.25587.3.S1_X_AT	1.81957	1.28913e-20	up
Zm.16174.1.S1_at	1.5853	0	up		OS.19366.4.A1_A_AT	1.81862	1.28913e-20	up
Zm.7707.1.S1_a_at	1.5851	1.6e-05	up		OS.9167.1.A1_AT	1.81847	1.28913e-20	up
Zm.8205.1.A1_at	1.5849	7e-06	up		OS.17002.1.S1_AT	1.81831	1.28913e-20	up
Zm.5919.1.S1_at	1.5846	1e-06	up		OSAFFX.5270.1.S1_AT	1.81808	1.28913e-20	up
Zm.1028.1.S1_at	1.5846	4e-06	up		OSAFFX.23697.1.S1_AT	1.8176	1.28913e-20	up
Zm.12023.1.A1_at	1.5845	0	up		OS.8681.1.S1_AT	1.81714	1.28913e-20	up
Zm.5969.1.S1_at	1.5843	1e-06	up		OS.11783.1.S1_AT	1.81711	1.28913e-20	up
Zm.18385.1.S1_at	1.5843	2e-06	up		OS.8765.1.S1_A_AT	1.81649	1.28913e-20	up
Zm.4848.2.S1_a_at	1.5843	5e-06	up		OS.55531.1.S1_AT	1.81592	1.28913e-20	up
Zm.14062.1.A1_at	1.5841	5e-06	up		OS.49768.1.S1_AT	1.81578	1.28913e-20	up
Zm.7791.1.A1_at	1.5837	1e-06	up		OS.49964.1.S2_AT	1.81552	1.28913e-20	up
Zm.17644.1.A1_at	1.5835	0	up		OS.28077.1.S1_AT	1.81541	1.28913e-20	up
Zm.5962.2.A1_at	1.5834	0	up		OS.49506.1.S1_AT	1.81491	1.28913e-20	up
Zm.6631.1.A1_at	1.583	3e-06	up		OS.9623.2.S2_X_AT	1.8149	1.28913e-20	up
Zm.19347.1.S1_at	1.5829	1.2e-05	up		OS.26152.1.S1_AT	1.81489	1.28913e-20	up
Zm.12128.1.A1_at	1.5828	4e-06	up		OS.38638.1.S1_AT	1.81443	1.28913e-20	up
Zm.1708.1.S1_at	1.5825	2e-06	up		OS.47961.2.S1_X_AT	1.81401	1.28913e-20	up
Zm.18112.1.A1_at	1.5823	0	up		OS.37620.1.S1_AT	1.81335	1.28913e-20	up
Zm.13241.1.S1_at	1.5823	0.000323	up		OS.46241.1.S1_S_AT	1.81264	1.28913e-20	up
Zm.9645.1.S1_at	1.5822	1e-06	up		OS.52822.1.S1_AT	1.81211	1.28913e-20	up
Zm.10845.1.A1_at	1.5821	0.000355	up		OS.96.1.S1_AT	1.81206	1.28913e-20	up
Zm.2807.1.A1_at	1.582	1e-06	up		OS.14251.2.S1_X_AT	1.81187	1.28913e-20	up
Zm.3570.1.A1_at	1.5819	0	up		OS.24106.3.S1_AT	1.81175	1.28913e-20	up
Zm.17176.1.S1_at	1.5817	1e-06	up		OS.25124.1.A1_AT	1.81152	1.28913e-20	up
Zm.11259.1.A1_at	1.5814	3e-06	up		OS.54874.1.S1_AT	1.81146	1.28913e-20	up
Zm.3900.2.A1_at	1.5812	0	up		OS.6227.1.S1_AT	1.81068	1.28913e-20	up
Zm.6258.1.A1_at	1.5809	1e-06	up		OSAFFX.12797.1.S1_S_AT	1.81002	1.28913e-20	up
Zm.14805.1.A1_at	1.5809	1.3e-05	up		OS.8768.1.S1_A_AT	1.80979	1.28913e-20	up
Zm.16004.1.A1_a_at	1.5807	5.9e-05	up		OS.17164.1.S1_S_AT	1.80945	1.28913e-20	up
Zm.7490.1.A1_at	1.5805	3e-05	up		OSAFFX.26540.1.S1_S_AT	1.80883	1.28913e-20	up
Zm.16824.2.S1_at	1.5803	0	up		OS.53982.1.S1_AT	1.80872	1.28913e-20	up
Zm.19335.1.A1_at	1.58	0	up		OS.17420.1.S1_AT	1.80868	1.28913e-20	up
Zm.13365.3.A1_at	1.5799	0	up		OS.5191.1.S1_AT	1.80862	1.28913e-20	up
Zm.13467.1.S1_at	1.5798	0	up		OS.9948.1.S1_AT	1.8082	1.28913e-20	up
Zm.9425.2.A1_x_at	1.5798	7.2e-05	up		OS.5638.1.S1_AT	1.80788	1.28913e-20	up
Zm.13205.1.A1_a_at	1.5797	6.5e-05	up		OS.28435.5.S1_X_AT	1.80781	1.28913e-20	up
Zm.1786.1.S1_at	1.5794	2e-06	up		OS.11045.1.S1_S_AT	1.80748	1.28913e-20	up
Zm.4147.2.A1_a_at	1.5792	3e-06	up		OS.22169.2.S2_A_AT	1.80722	1.28913e-20	up
Zm.13801.1.S1_at	1.5791	0	up		OS.33210.2.S1_X_AT	1.80699	1.28913e-20	up
Zm.3862.1.S1_at	1.579	0	up		OSAFFX.6316.1.S1_X_AT	1.80684	1.28913e-20	up
ZmAffx.965.1.A1_at	1.5787	0	up		OS.41794.1.S1_AT	1.8067	1.28913e-20	up
Zm.4027.1.S1_at	1.5781	1e-05	up		OS.20335.1.S1_AT	1.80659	1.28913e-20	up
Zm.7914.1.A1_a_at	1.5779	7.7e-05	up		OSAFFX.4103.1.S1_S_AT	1.80622	1.28913e-20	up
Zm.11626.1.A1_a_at	1.5778	0	up		OS.27295.1.S1_AT	1.80521	1.28913e-20	up
Zm.13544.1.A1_at	1.5777	1e-06	up		OS.18881.1.S1_AT	1.80492	1.28913e-20	up
Zm.1412.1.A1_at	1.5777	1e-06	up		OS.11885.1.S1_AT	1.80427	1.28913e-20	up
Zm.9191.1.A1_at	1.5774	8e-06	up		OS.20810.1.S1_AT	1.80419	1.28913e-20	up
Zm.4468.2.A1_a_at	1.5773	0	up		OS.52056.1.S1_AT	1.80408	1.28913e-20	up
Zm.8801.1.A1_at	1.577	1.7e-05	up		OS.5661.1.S1_S_AT	1.80379	1.28913e-20	up
Zm.4204.1.S1_a_at	1.5766	1e-06	up		OS.10378.3.S1_S_AT	1.80378	1.28913e-20	up
Zm.2499.1.A1_at	1.5764	1e-06	up		OS.10982.1.S1_AT	1.80371	1.28913e-20	up
Zm.2795.1.S1_at	1.576	0	up		OS.25806.1.S1_AT	1.8034	1.28913e-20	up
Zm.10480.1.S1_at	1.576	1e-06	up		OS.51763.1.S1_X_AT	1.80322	1.28913e-20	up
Zm.1083.1.S1_at	1.5759	0	up		OS.52725.1.S1_AT	1.80291	1.28913e-20	up
Zm.9314.1.A1_at	1.5754	3e-06	up		OS.6669.1.S1_AT	1.80266	1.28913e-20	up
Zm.9615.1.A1_at	1.5751	1e-06	up		OS.55991.1.S1_S_AT	1.80254	1.28913e-20	up
Zm.7020.1.A1_at	1.575	1e-06	up		OS.4875.1.S1_AT	1.80254	1.28913e-20	up
Zm.2926.1.A1_at	1.5746	0	up		OS.4155.1.S1_AT	1.80183	1.28913e-20	up
Zm.15759.1.A1_at	1.5745	1e-06	up		OS.10271.1.S1_X_AT	1.80149	1.28913e-20	up
Zm.17723.1.S1_at	1.5744	3e-06	up		OS.27392.1.S1_AT	1.80072	1.28913e-20	up
Zm.8993.2.S1_at	1.5741	0	up		OS.8110.1.S1_AT	1.80071	1.28913e-20	up
Zm.17542.1.A1_at	1.5738	6e-06	up		OS.34596.2.S1_X_AT	1.80059	1.28913e-20	up
Zm.6107.1.A1_at	1.5736	0.000138	up		OS.6619.1.S1_AT	1.80039	1.28913e-20	up
Zm.5688.2.A1_at	1.5736	0.000208	up		OSAFFX.32306.1.S1_X_AT	1.80032	1.28913e-20	up
Zm.13545.1.S1_at	1.5735	1e-06	up		OS.47732.1.S1_S_AT	1.8	1.28913e-20	up
Zm.569.1.A1_at	1.5735	0.000241	up		OS.51924.1.S1_AT	1.7997	1.28913e-20	up
Zm.1843.1.A1_at	1.5734	3e-06	up		OS.4385.1.S1_AT	1.79877	1.28913e-20	up
Zm.11896.1.A1_s_at	1.5731	0	up		OS.21635.1.S1_AT	1.79869	1.28913e-20	up
Zm.1495.1.A1_at	1.5731	0.000218	up		OS.6361.1.S1_AT	1.79856	1.28913e-20	up
Zm.3396.1.S1_at	1.573	0	up		OS.7150.1.S1_AT	1.79738	1.28913e-20	up
Zm.5179.1.S1_at	1.573	1e-06	up		OS.6085.1.S1_AT	1.7973	1.28913e-20	up
Zm.5882.1.A1_at	1.573	2e-06	up		OSAFFX.23217.1.S1_X_AT	1.79729	1.28913e-20	up
Zm.2191.1.A1_at	1.5724	1e-06	up		OSAFFX.10970.1.S1_AT	1.79709	1.28913e-20	up
Zm.5584.1.S1_at	1.5714	0	up		OS.1352.1.S1_AT	1.7968	1.28913e-20	up
Zm.4684.1.A1_at	1.5712	1e-06	up		OS.27618.1.S1_AT	1.7967	1.28913e-20	up
Zm.4148.1.S1_at	1.571	1e-06	up		OS.4983.1.S1_AT	1.79625	1.28913e-20	up
Zm.16505.1.A2_at	1.5708	1e-06	up		OS.23574.1.S1_AT	1.79572	1.28913e-20	up
Zm.5433.1.A1_at	1.5707	3e-06	up		OSAFFX.25768.1.S1_AT	1.79536	1.28913e-20	up
ZmAffx.42.1.A1_at	1.5706	1e-06	up		OS.49131.1.S1_AT	1.79506	1.28913e-20	up
Zm.13110.1.S1_a_at	1.5704	4e-06	up		OS.5587.1.S1_AT	1.79472	1.28913e-20	up
Zm.8130.1.A1_at	1.5704	4e-06	up		OS.1041.1.S1_X_AT	1.79458	1.28913e-20	up
Zm.4762.1.A1_at	1.5703	0.000307	up		OSAFFX.12721.1.S1_AT	1.79433	1.28913e-20	up
Zm.14501.4.S1_a_at	1.57	2.1e-05	up		OS.9654.1.S1_AT	1.79422	1.28913e-20	up
Zm.19361.1.A1_at	1.5699	4e-06	up		OS.15515.1.S1_AT	1.79395	1.28913e-20	up
Zm.9396.1.A1_x_at	1.5695	0	up		OS.41891.1.S1_AT	1.79383	1.28913e-20	up
Zm.5077.1.A1_s_at	1.5695	1e-05	up		OS.8097.1.A1_AT	1.7932	1.28913e-20	up
Zm.16796.1.A1_a_at	1.5692	0	up		OS.9741.2.S1_AT	1.79288	1.28913e-20	up
Zm.7559.1.A1_at	1.5689	0	up		OS.10299.1.S1_AT	1.79249	1.28913e-20	up
ZmAffx.740.1.A1_at	1.5689	0	up		OS.12216.1.S1_AT	1.79234	1.28913e-20	up
ZmAffx.1178.1.S1_at	1.5689	1e-06	up		OS.4633.1.S1_AT	1.79155	1.28913e-20	up
Zm.886.2.S1_at	1.5687	0	up		OSAFFX.4669.1.S1_AT	1.79143	1.28913e-20	up
Zm.4927.1.A1_at	1.5685	0	up		OS.28217.1.S1_AT	1.79122	1.28913e-20	up
Zm.3301.1.S1_at	1.5675	4e-06	up		OS.2363.1.S1_A_AT	1.79077	1.28913e-20	up
Zm.14441.1.A1_at	1.5675	3.9e-05	up		OS.3046.1.S1_AT	1.79037	1.28913e-20	up
Zm.13766.1.S1_at	1.5673	1e-06	up		OS.12279.2.S1_A_AT	1.78995	1.28913e-20	up
Zm.16218.1.A1_at	1.5672	5.8e-05	up		OS.46890.1.S1_X_AT	1.7897	1.28913e-20	up
Zm.2192.1.A1_at	1.5671	0	up		OSAFFX.11835.1.S1_X_AT	1.7895	1.28913e-20	up
Zm.14912.1.S1_at	1.5669	0	up		OS.9653.1.S1_AT	1.78949	1.28913e-20	up
Zm.11809.1.A1_at	1.5665	1e-06	up		OS.25806.1.S1_S_AT	1.78943	1.28913e-20	up
Zm.9358.1.A1_at	1.5664	0	up		OS.53853.1.S1_AT	1.78942	1.28913e-20	up
Zm.4256.1.S1_at	1.566	0	up		OS.50575.1.S1_AT	1.78896	1.28913e-20	up
Zm.12785.1.A1_at	1.5659	9e-06	up		OS.52439.1.S1_AT	1.78894	1.28913e-20	up
Zm.1169.1.A1_at	1.5659	1.3e-05	up		OS.14852.1.A1_AT	1.78841	1.28913e-20	up
Zm.10844.1.S1_at	1.5658	1e-06	up		OS.3075.1.S1_S_AT	1.78826	1.28913e-20	up
Zm.2441.1.S1_at	1.5654	0.000813	up		OSAFFX.24957.1.S1_AT	1.78805	1.28913e-20	up
Zm.9891.1.A1_x_at	1.5652	1e-06	up		OS.10306.2.S1_X_AT	1.78804	1.28913e-20	up
Zm.18319.1.A1_at	1.5649	1e-06	up		OS.57008.1.S1_AT	1.78789	1.28913e-20	up
Zm.11289.1.A1_at	1.5648	0	up		OSAFFX.2362.1.S1_AT	1.78778	1.28913e-20	up
Zm.8849.1.A1_at	1.5647	2e-06	up		OS.23286.1.A1_AT	1.78773	1.28913e-20	up
Zm.8679.1.A1_at	1.5646	2e-06	up		OS.9471.1.S1_A_AT	1.78748	1.28913e-20	up
Zm.1971.1.A1_at	1.5646	2.5e-05	up		OS.51696.1.S1_AT	1.78674	1.28913e-20	up
Zm.17908.1.S1_at	1.5645	0	up		OS.10572.1.S1_AT	1.78657	1.28913e-20	up
Zm.14532.1.A1_a_at	1.5645	2e-06	up		OS.7995.1.S1_X_AT	1.78648	1.28913e-20	up
Zm.16.1.A1_at	1.5645	6e-06	up		OS.37909.1.S1_AT	1.78633	1.28913e-20	up
Zm.2717.1.A1_at	1.5643	0	up		OS.33758.2.S1_S_AT	1.78522	1.28913e-20	up
Zm.1423.1.A1_at	1.5637	0	up		OS.16429.1.S1_AT	1.7848	1.28913e-20	up
Zm.6715.2.A1_at	1.5635	0	up		OS.42186.1.S1_AT	1.78417	1.28913e-20	up
Zm.19297.1.A1_at	1.5635	2e-06	up		OS.20352.1.S1_AT	1.78361	1.28913e-20	up
Zm.3468.1.A1_at	1.5634	0	up		OS.8936.1.S1_AT	1.78357	1.28913e-20	up
Zm.8540.1.A1_at	1.5633	1e-06	up		OS.5562.1.S1_AT	1.78329	1.28913e-20	up
Zm.3099.1.S1_at	1.563	1e-06	up		OS.27383.2.S1_X_AT	1.78252	1.28913e-20	up
Zm.8704.1.A1_at	1.5626	0	up		OS.11549.1.S1_AT	1.78195	1.28913e-20	up
Zm.1167.1.S1_at	1.5624	0	up		OS.10238.1.S1_AT	1.78147	1.28913e-20	up
Zm.2563.1.A1_at	1.5624	0	up		OS.9759.2.S1_AT	1.78143	1.28913e-20	up
Zm.8981.1.S1_at	1.5623	0	up		OS.10378.2.A1_S_AT	1.78138	1.28913e-20	up
Zm.2629.1.S1_at	1.562	0	up		OS.6393.1.S1_AT	1.78136	1.28913e-20	up
Zm.7925.1.A1_at	1.5616	0	up		OS.17743.1.S1_AT	1.7807	1.28913e-20	up
ZmAffx.521.1.A1_at	1.5615	0	up		OS.10141.1.S1_AT	1.78052	1.28913e-20	up
Zm.12736.2.S1_a_at	1.561	4e-06	up		OS.55281.1.S1_AT	1.78049	1.28913e-20	up
Zm.11352.1.S1_at	1.5605	0	up		OS.4987.1.S1_AT	1.78004	1.28913e-20	up
ZmAffx.1298.1.S1_at	1.5604	0	up		OS.11501.1.S1_AT	1.77917	1.28913e-20	up
Zm.359.1.S1_at	1.5603	1e-06	up		OSAFFX.28360.1.S1_AT	1.77896	1.28913e-20	up
Zm.5669.1.A1_at	1.5602	1e-06	up		OS.4881.1.S1_S_AT	1.77804	1.28913e-20	up
ZmAffx.916.1.S1_at	1.5601	0	up		OS.56076.1.S1_AT	1.77591	1.28913e-20	up
Zm.4767.1.A1_at	1.5598	0.000205	up		OS.52798.1.S1_AT	1.77581	1.28913e-20	up
Zm.1629.1.A1_at	1.5593	0	up		OS.53189.1.S1_AT	1.77572	1.28913e-20	up
Zm.9219.1.A1_a_at	1.5589	1e-06	up		OS.54501.1.S1_AT	1.77547	1.28913e-20	up
Zm.17811.1.A1_at	1.5587	1e-06	up		OSAFFX.13479.1.S1_AT	1.77467	1.28913e-20	up
Zm.2594.1.S1_at	1.5581	1e-06	up		OS.37693.1.A1_AT	1.77462	1.28913e-20	up
Zm.2515.1.S1_at	1.557	0	up		OSAFFX.17868.1.S1_AT	1.77435	1.28913e-20	up
Zm.18100.1.S1_at	1.556	0	up		OS.23618.1.S1_AT	1.77353	1.28913e-20	up
Zm.3760.1.S1_at	1.5559	0	up		OS.29866.1.S1_AT	1.7731	1.28913e-20	up
Zm.15611.1.S1_at	1.5558	0	up		OS.26829.2.S1_S_AT	1.77224	1.28913e-20	up
Zm.7413.1.A1_at	1.5555	0	up		OS.55694.1.S1_AT	1.77158	1.28913e-20	up
Zm.505.2.S1_a_at	1.5554	0.000234	up		OSAFFX.12442.1.S1_AT	1.77152	1.28913e-20	up
Zm.10829.1.S1_at	1.5552	0	up		OS.25006.1.A1_AT	1.77093	1.28913e-20	up
Zm.13668.1.S1_at	1.5551	1e-06	up		OS.3387.1.S1_AT	1.7704	1.28913e-20	up
Zm.16413.2.A1_at	1.5546	0	up		OS.28031.1.S1_AT	1.77012	1.28913e-20	up
Zm.3489.1.A1_at	1.5543	3e-06	up		OS.49042.1.A1_S_AT	1.77006	1.28913e-20	up
Zm.13183.1.A1_at	1.5543	1.7e-05	up		OS.48076.1.S1_AT	1.76999	1.28913e-20	up
Zm.19191.1.A1_at	1.5542	0	up		OS.9615.1.S1_AT	1.76965	1.28913e-20	up
Zm.11530.2.A1_at	1.5541	1e-05	up		OSAFFX.16806.1.S1_AT	1.76945	1.28913e-20	up
Zm.17615.1.A1_at	1.554	3e-06	up		OS.19366.3.A1_X_AT	1.76916	1.28913e-20	up
Zm.5425.1.S1_a_at	1.5539	1e-06	up		OS.12856.1.S1_X_AT	1.76888	1.28913e-20	up
Zm.17202.1.S1_at	1.5536	0	up		OS.12032.1.S1_AT	1.76814	1.28913e-20	up
Zm.9449.1.S1_at	1.5536	0	up		OS.52902.1.S1_AT	1.76812	1.28913e-20	up
Zm.13603.1.S1_at	1.5535	0	up		OS.26713.1.S1_AT	1.76795	1.28913e-20	up
Zm.15282.1.A1_at	1.5528	0	up		OS.30886.3.S1_X_AT	1.76702	1.28913e-20	up
ZmAffx.1120.1.A1_at	1.5525	1e-06	up		OS.47962.1.S1_AT	1.76671	1.28913e-20	up
Zm.3529.1.A1_a_at	1.5524	4e-06	up		OS.31771.2.S1_X_AT	1.76639	1.28913e-20	up
Zm.17004.1.A1_at	1.5523	0	up		OS.55991.1.S1_AT	1.76596	1.28913e-20	up
Zm.3090.2.A1_at	1.5522	1e-06	up		OS.16381.1.S1_A_AT	1.76575	1.28913e-20	up
Zm.9058.1.A1_at	1.5521	0.000261	up		OSAFFX.6051.1.S1_AT	1.7654	1.28913e-20	up
Zm.14663.1.S1_s_at	1.552	0	up		OSAFFX.4983.2.S1_X_AT	1.76509	1.28913e-20	up
Zm.13483.1.A1_at	1.5516	0	up		OS.53655.1.A1_AT	1.76503	1.28913e-20	up
Zm.8854.1.A1_at	1.5516	0	up		OS.25521.2.S1_X_AT	1.76495	1.28913e-20	up
Zm.6048.2.S1_a_at	1.5516	4e-06	up		OS.8778.1.S1_A_AT	1.76423	1.28913e-20	up
Zm.705.1.S1_at	1.5515	1e-06	up		OS.4610.1.S1_AT	1.76382	1.28913e-20	up
Zm.12048.1.S1_at	1.5513	0	up		OS.47251.1.S1_AT	1.76368	1.28913e-20	up
ZmAffx.1294.1.S1_at	1.5511	2e-06	up		OS.18717.2.S1_AT	1.76351	1.28913e-20	up
Zm.12515.1.A1_at	1.5508	1e-06	up		OS.23113.1.S1_AT	1.76342	1.28913e-20	up
Zm.19199.1.A1_at	1.5508	1e-06	up		OS.51848.1.S1_X_AT	1.76283	1.28913e-20	up
Zm.13215.2.S1_a_at	1.5505	0	up		OS.26152.1.S1_A_AT	1.76259	1.28913e-20	up
Zm.8743.1.A1_at	1.5505	6e-06	up		OS.11122.1.S1_AT	1.76248	1.28913e-20	up
Zm.4320.1.A1_at	1.5501	0	up		OSAFFX.3564.1.S1_S_AT	1.76225	1.28913e-20	up
Zm.154.1.S1_at	1.5499	0	up		OS.50736.1.S1_AT	1.76207	1.28913e-20	up
Zm.7920.1.S1_at	1.5497	0	up		OS.54006.1.S1_AT	1.76086	1.28913e-20	up
Zm.9873.1.A1_at	1.5496	1e-06	up		OS.47388.1.S1_S_AT	1.7606	1.28913e-20	up
Zm.10069.1.A1_at	1.5493	2.2e-05	up		OS.9487.1.S1_A_AT	1.76035	1.28913e-20	up
ZmAffx.1205.1.S1_at	1.5489	0.000179	up		OS.27161.1.S1_AT	1.75781	1.28913e-20	up
ZmAffx.190.2.A1_at	1.5483	1e-06	up		OS.10850.1.S1_AT	1.75777	1.28913e-20	up
Zm.941.1.S1_at	1.5482	0	up		OS.27338.1.A1_AT	1.75771	1.28913e-20	up
Zm.4898.2.A1_at	1.548	1.1e-05	up		OS.38258.2.S1_AT	1.75741	1.28913e-20	up
Zm.18249.1.A1_at	1.5476	1e-06	up		OS.24190.1.A1_AT	1.75688	1.28913e-20	up
Zm.10032.1.S1_at	1.5475	0	up		OS.20221.1.S1_AT	1.75662	1.28913e-20	up
Zm.19006.1.S1_at	1.5475	0	up		OSAFFX.7704.1.S1_S_AT	1.7565	1.28913e-20	up
Zm.16284.1.A1_at	1.5472	0	up		OS.32760.1.S1_AT	1.75632	1.28913e-20	up
Zm.4932.1.S1_at	1.5466	0	up		OS.25246.1.A1_AT	1.75618	1.28913e-20	up
Zm.15528.1.S1_at	1.5464	0	up		OS.11473.1.A1_AT	1.75613	1.28913e-20	up
Zm.800.1.S1_at	1.5463	0	up		OS.14125.1.S1_AT	1.7559	1.28913e-20	up
Zm.18369.1.S1_at	1.5462	0	up		OS.7612.1.S1_AT	1.75589	1.28913e-20	up
Zm.3847.1.S1_at	1.5462	0	up		OS.23103.1.S1_AT	1.75534	1.28913e-20	up
Zm.2771.1.A1_at	1.5462	1e-06	up		OS.51663.1.S1_AT	1.75452	1.28913e-20	up
Zm.13602.1.S1_at	1.5457	0	up		OS.22577.2.S1_X_AT	1.75412	1.28913e-20	up
Zm.10079.1.A1_a_at	1.5456	0	up		OS.11604.1.S1_AT	1.75403	1.28913e-20	up
Zm.4503.1.A1_a_at	1.5451	0	up		OS.18483.1.S1_AT	1.75377	1.28913e-20	up
Zm.17809.1.A1_at	1.5449	0	up		OS.25587.1.S1_AT	1.75371	1.28913e-20	up
Zm.843.1.A1_a_at	1.5444	0	up		OSAFFX.6455.1.S1_AT	1.75281	1.28913e-20	up
Zm.14579.1.S1_at	1.5439	0	up		OS.27162.1.A1_S_AT	1.75251	1.28913e-20	up
Zm.11962.1.A1_at	1.5436	0	up		OS.48723.1.A1_AT	1.75233	1.28913e-20	up
Zm.886.4.S1_x_at	1.5433	0	up		OS.22917.1.S1_AT	1.7521	1.28913e-20	up
Zm.11874.1.A1_at	1.5428	0	up		OS.19587.1.S2_AT	1.75088	1.28913e-20	up
ZmAffx.842.1.S1_at	1.5427	0	up		OS.19134.1.S1_AT	1.75083	1.28913e-20	up
Zm.3144.1.S1_at	1.5427	2e-06	up		OS.28399.1.S3_AT	1.75069	1.28913e-20	up
Zm.15293.1.S1_a_at	1.5426	0.000239	up		OS.32856.1.S1_AT	1.75017	1.28913e-20	up
Zm.9021.1.S1_at	1.5424	0	up		OS.7103.1.S1_AT	1.75011	1.28913e-20	up
Zm.12854.1.A1_at	1.5423	0	up		OS.18468.1.S1_AT	1.75003	1.28913e-20	up
Zm.8141.1.A1_at	1.5422	1e-06	up		OS.18747.1.S1_AT	1.74999	1.28913e-20	up
Zm.14088.2.A1_at	1.5421	0	up		OS.33948.1.S1_AT	1.7498	1.28913e-20	up
Zm.8697.1.A1_at	1.542	0	up		OS.35785.1.S1_X_AT	1.74971	1.28913e-20	up
Zm.19261.1.A1_at	1.5418	0	up		OS.23303.1.A1_AT	1.74952	1.28913e-20	up
Zm.5898.1.A1_at	1.5418	0	up		OS.57033.1.S1_AT	1.74944	1.28913e-20	up
Zm.18245.1.S1_at	1.5418	1e-06	up		OS.38638.4.S1_S_AT	1.74942	1.28913e-20	up
Zm.13616.1.A1_at	1.5414	0	up		OS.15849.1.S1_S_AT	1.74894	1.28913e-20	up
Zm.13737.1.S1_at	1.5414	0.000252	up		OS.55583.1.S1_X_AT	1.74894	1.28913e-20	up
Zm.9872.1.A1_at	1.5412	1.5e-05	up		OS.22312.2.S1_X_AT	1.74844	1.28913e-20	up
ZmAffx.257.1.A1_at	1.5409	0.000159	up		OS.17777.1.S1_X_AT	1.74831	1.28913e-20	up
Zm.1011.1.S1_at	1.5408	0	up		OS.27277.1.A1_AT	1.74825	1.28913e-20	up
Zm.1459.1.S1_at	1.5404	3e-06	up		OS.6363.1.S1_AT	1.74802	1.28913e-20	up
Zm.6699.1.A1_at	1.5401	0	up		OS.47959.1.S1_AT	1.7479	1.28913e-20	up
Zm.2584.1.A1_at	1.5397	2e-06	up		OS.1741.4.S1_X_AT	1.74782	1.28913e-20	up
ZmAffx.463.1.A1_at	1.5395	0	up		OS.36458.2.S1_X_AT	1.7476	1.28913e-20	up
Zm.8599.1.A1_at	1.5394	0	up		OS.4174.1.S1_AT	1.7472	1.28913e-20	up
Zm.8012.1.A1_at	1.5393	9e-06	up		OS.55372.1.S1_X_AT	1.74714	1.28913e-20	up
Zm.17903.1.S1_at	1.5392	0	up		OS.51152.1.S1_AT	1.74705	1.28913e-20	up
Zm.18455.1.A1_at	1.5391	0	up		OS.18432.1.A1_S_AT	1.74677	1.28913e-20	up
Zm.779.1.A1_at	1.5391	0	up		OS.9749.1.S1_AT	1.74648	1.28913e-20	up
Zm.8739.1.A1_at	1.5389	2e-06	up		OSAFFX.25137.1.S1_AT	1.74625	1.28913e-20	up
Zm.18510.1.A1_at	1.5387	6e-06	up		OS.26441.1.S1_S_AT	1.74618	1.28913e-20	up
Zm.7900.1.A1_at	1.5383	0	up		OS.47741.1.S1_X_AT	1.74615	1.28913e-20	up
Zm.11954.1.A1_at	1.5381	0	up		OS.11757.2.S1_AT	1.74609	1.28913e-20	up
Zm.12398.1.S1_at	1.5376	1.9e-05	up		OS.16597.1.S1_S_AT	1.74585	1.28913e-20	up
Zm.17100.1.S1_a_at	1.5375	0	up		OS.8141.1.S1_AT	1.74548	1.28913e-20	up
Zm.4953.1.A1_at	1.5371	0	up		OSAFFX.14110.1.S1_S_AT	1.74547	1.28913e-20	up
Zm.13831.1.S1_at	1.5368	0	up		OSAFFX.24336.1.S1_X_AT	1.74522	1.28913e-20	up
Zm.6793.1.S1_at	1.5366	5e-06	up		OSAFFX.15533.1.S1_AT	1.74517	1.28913e-20	up
Zm.10152.1.A1_at	1.5365	9e-06	up		OS.50821.1.S1_AT	1.74499	1.28913e-20	up
Zm.18361.1.A1_at	1.5364	0	up		OS.28385.1.S1_X_AT	1.74481	1.28913e-20	up
Zm.12885.1.A1_at	1.5361	0	up		OS.37376.2.S1_X_AT	1.74464	1.28913e-20	up
Zm.4557.1.S1_at	1.5361	0	up		OS.50285.2.S1_X_AT	1.7446	1.28913e-20	up
Zm.4034.1.A1_at	1.5361	1e-06	up		OS.7472.1.S1_AT	1.74447	1.28913e-20	up
Zm.14501.4.S1_x_at	1.5357	3e-06	up		OS.10748.1.S1_AT	1.74447	1.28913e-20	up
Zm.4129.1.S1_at	1.5343	0	up		OS.12342.1.S2_AT	1.74398	1.28913e-20	up
Zm.13845.1.A1_at	1.5341	0	up		OSAFFX.24778.1.S1_S_AT	1.74386	1.28913e-20	up
Zm.18648.1.A1_at	1.5338	1e-06	up		OS.25651.1.S1_AT	1.74365	1.28913e-20	up
Zm.4646.1.A1_at	1.5336	0	up		OS.21222.1.S1_AT	1.74365	1.28913e-20	up
Zm.7588.1.A1_x_at	1.5331	4e-06	up		OS.13917.1.S1_AT	1.74323	1.28913e-20	up
Zm.13265.1.S1_at	1.5321	7.9e-05	up		OS.11019.1.S1_AT	1.74296	1.28913e-20	up
Zm.17301.1.A1_at	1.5313	0	up		OSAFFX.30751.1.S1_AT	1.74032	1.28913e-20	up
Zm.15771.1.S1_at	1.5307	0	up		OS.57529.1.S1_AT	1.73983	1.28913e-20	up
Zm.18161.1.S1_s_at	1.5298	0	up		OS.54256.1.S1_AT	1.73938	1.28913e-20	up
Zm.2713.2.S1_a_at	1.5298	1e-06	up		OS.55986.1.S1_X_AT	1.73924	1.28913e-20	up
Zm.281.1.S1_s_at	1.5295	0	up		OS.1597.1.S1_AT	1.73908	1.28913e-20	up
Zm.5775.1.A1_at	1.5294	0	up		OS.12534.1.S1_S_AT	1.73865	1.28913e-20	up
Zm.17484.1.A1_at	1.529	0	up		OS.14095.1.S1_AT	1.73841	1.28913e-20	up
Zm.714.1.A1_at	1.5288	7.2e-05	up		OS.49660.1.S1_AT	1.73832	1.28913e-20	up
Zm.2702.1.A1_at	1.5287	0	up		OS.55330.1.S1_X_AT	1.7381	1.28913e-20	up
Zm.5492.1.A1_at	1.5286	1.3e-05	up		OS.10747.1.S1_S_AT	1.73689	1.28913e-20	up
Zm.3050.3.A1_at	1.5285	1e-06	up		OS.49507.1.S1_AT	1.73642	1.28913e-20	up
Zm.18137.1.A1_at	1.5282	0	up		OS.3769.1.S1_A_AT	1.73585	1.28913e-20	up
Zm.1097.1.S1_at	1.5282	1e-06	up		OS.6667.1.S1_AT	1.73581	1.28913e-20	up
Zm.18631.1.A1_at	1.5281	9.8e-05	up		OS.14251.1.S2_AT	1.73548	1.28913e-20	up
Zm.19048.1.A1_at	1.5276	0	up		OS.50329.1.S1_S_AT	1.7353	1.28913e-20	up
Zm.254.1.S1_at	1.5276	0	up		OS.5177.1.S1_S_AT	1.73411	1.28913e-20	up
Zm.12775.1.A1_s_at	1.5275	0	up		OSAFFX.17457.1.S1_AT	1.73396	1.28913e-20	up
Zm.5103.1.A1_at	1.5271	0	up		OS.7932.1.S1_AT	1.73378	1.28913e-20	up
Zm.7240.1.S1_at	1.5271	1e-06	up		OS.37376.1.S1_AT	1.73373	1.28913e-20	up
Zm.3899.1.A1_at	1.5269	1e-06	up		OS.5802.1.S1_AT	1.73263	1.28913e-20	up
Zm.5544.1.A1_at	1.5268	0	up		OS.5582.2.S1_X_AT	1.7323	1.28913e-20	up
Zm.6221.1.S1_at	1.5268	0	up		OS.15711.1.S1_AT	1.73191	1.28913e-20	up
Zm.17860.1.S1_at	1.5268	4e-05	up		OS.8509.1.S1_AT	1.7319	1.28913e-20	up
Zm.5451.1.S1_at	1.5256	1e-06	up		OS.55093.1.S1_AT	1.73113	1.28913e-20	up
Zm.18141.1.S1_at	1.5252	0.000861	up		OS.6619.1.S1_X_AT	1.73104	1.28913e-20	up
Zm.13628.1.S1_at	1.525	0	up		OS.27224.2.A1_AT	1.731	1.28913e-20	up
Zm.4521.1.A1_at	1.525	0	up		OS.41746.1.S1_AT	1.7299	1.28913e-20	up
Zm.3531.1.A1_at	1.5247	0	up		OS.46890.2.S1_X_AT	1.72948	1.28913e-20	up
AFFX-Zm_Actin_M_at	1.5244	0	up		OS.12264.1.S1_A_AT	1.72935	1.28913e-20	up
Zm.4856.1.A1_a_at	1.5244	0	up		OS.7743.1.S1_AT	1.729	1.28913e-20	up
Zm.12800.1.A1_at	1.5241	0	up		OS.10051.1.S1_AT	1.72899	1.28913e-20	up
Zm.10202.1.A1_at	1.5241	1e-06	up		OS.37936.2.S1_A_AT	1.72837	1.28913e-20	up
Zm.8525.1.A1_at	1.5241	1e-06	up		OS.14294.1.S1_AT	1.72833	1.28913e-20	up
Zm.15518.1.A1_at	1.524	2e-06	up		OS.5581.1.S1_AT	1.72815	1.28913e-20	up
Zm.7057.1.A1_at	1.5239	0	up		OS.26706.1.S1_AT	1.72779	1.28913e-20	up
Zm.5759.1.A1_at	1.5232	4e-06	up		OS.5477.1.S1_AT	1.72741	1.28913e-20	up
Zm.7008.1.A1_at	1.523	0	up		OS.37365.1.S1_AT	1.72696	1.28913e-20	up
Zm.9879.1.A1_at	1.5227	0.000863	up		OSAFFX.24694.1.S1_X_AT	1.72623	1.28913e-20	up
Zm.11688.1.A1_at	1.5226	0	up		OS.27753.1.S1_AT	1.72512	1.28913e-20	up
Zm.601.1.A1_at	1.5226	6.8e-05	up		OSAFFX.3606.1.S1_S_AT	1.72497	1.28913e-20	up
Zm.7449.1.A1_at	1.522	0	up		OS.9788.1.S1_X_AT	1.72491	1.28913e-20	up
Zm.17841.1.A1_at	1.5215	0	up		OS.39943.2.A1_X_AT	1.72439	1.28913e-20	up
Zm.13055.2.S1_at	1.5213	0	up		OS.49677.1.S1_AT	1.72361	1.28913e-20	up
Zm.2276.1.S1_at	1.5212	0	up		OS.1411.1.S1_AT	1.72287	1.28913e-20	up
Zm.18639.1.A1_at	1.521	0	up		OS.25021.1.A1_AT	1.72213	1.28913e-20	up
Zm.17956.1.A1_at	1.5205	1e-06	up		OS.21893.3.A1_AT	1.72204	1.28913e-20	up
Zm.1725.1.S1_at	1.5204	0	up		OS.21461.1.S1_AT	1.72185	1.28913e-20	up
Zm.14044.1.A1_at	1.5203	0	up		OS.27856.1.S1_AT	1.72146	1.28913e-20	up
Zm.2716.1.A1_at	1.5196	0	up		OSAFFX.16767.1.S1_AT	1.72137	1.28913e-20	up
Zm.5655.2.A1_a_at	1.519	1e-06	up		OS.23621.1.S1_A_AT	1.72118	1.28913e-20	up
Zm.6119.1.A1_at	1.5189	0	up		OS.7576.1.S1_AT	1.72113	1.28913e-20	up
Zm.7740.1.A1_at	1.5188	3.3e-05	up		OS.280.1.S2_AT	1.72098	1.28913e-20	up
Zm.17721.1.A1_at	1.5183	0	up		OS.35827.1.S1_AT	1.72097	1.28913e-20	up
Zm.5741.2.A1_at	1.5179	0	up		OS.8922.1.S1_AT	1.72067	1.28913e-20	up
Zm.4515.1.S1_at	1.5178	0	up		OS.12937.1.S1_AT	1.72009	1.28913e-20	up
Zm.9788.1.A1_at	1.5177	0	up		OS.50368.1.S1_AT	1.71973	1.28913e-20	up
Zm.8307.1.S1_x_at	1.5169	1.9e-05	up		OS.9355.1.S1_AT	1.71947	1.28913e-20	up
Zm.4918.1.S1_at	1.5167	0	up		OS.17111.2.S1_X_AT	1.71947	1.28913e-20	up
Zm.17519.1.A1_at	1.5165	0	up		OS.11407.1.S1_AT	1.71928	1.28913e-20	up
Zm.17676.1.S1_at	1.5153	0	up		OS.49112.1.S1_AT	1.71853	1.28913e-20	up
Zm.979.1.S1_at	1.5141	0	up		OS.10615.1.S1_S_AT	1.71842	1.28913e-20	up
Zm.13209.1.A1_at	1.514	0	up		OS.47717.1.A1_S_AT	1.71796	1.28913e-20	up
Zm.6920.1.A1_at	1.5131	0	up		OSAFFX.16526.1.S1_X_AT	1.71783	1.28913e-20	up
Zm.1354.1.A1_at	1.5129	0	up		OS.11036.1.S1_AT	1.71729	1.28913e-20	up
Zm.12726.1.S1_at	1.5128	0	up		OS.31778.2.S1_AT	1.71693	1.28913e-20	up
Zm.12572.1.S1_at	1.5121	0	up		OS.21629.1.S1_AT	1.71683	1.28913e-20	up
Zm.18304.1.S1_at	1.5117	0	up		OSAFFX.16875.1.S1_X_AT	1.71651	1.28913e-20	up
Zm.445.2.S1_a_at	1.5114	0	up		OS.52886.1.S1_AT	1.71629	1.28913e-20	up
Zm.13182.1.A1_at	1.511	0	up		OS.52791.1.S1_AT	1.71567	1.28913e-20	up
Zm.5086.2.S1_at	1.5104	0	up		OS.11786.1.S1_AT	1.71566	1.28913e-20	up
Zm.1200.1.S1_at	1.5098	0	up		OS.25317.1.S1_AT	1.71551	1.28913e-20	up
Zm.12504.1.S1_at	1.5098	0	up		OS.14992.1.S1_X_AT	1.71549	1.28913e-20	up
Zm.19030.1.A1_at	1.5097	1.9e-05	up		OS.4704.1.S1_AT	1.71379	1.28913e-20	up
Zm.13707.1.A1_at	1.5089	0	up		OS.46869.1.A1_AT	1.7128	1.28913e-20	up
Zm.16963.1.S1_at	1.5075	0	up		OSAFFX.28211.1.S1_AT	1.71277	1.28913e-20	up
Zm.18127.1.S1_at	1.5075	0	up		OSAFFX.16409.1.S1_S_AT	1.71208	1.28913e-20	up
Zm.6003.1.A1_at	1.507	0	up		OS.9975.1.S1_AT	1.71141	1.28913e-20	up
ZmAffx.1219.1.S1_s_at	1.5068	0	up		OS.51049.1.S1_AT	1.711	1.28913e-20	up
Zm.17079.1.A1_at	1.5065	0	up		OS.15365.1.S1_AT	1.71021	1.28913e-20	up
Zm.281.1.S1_at	1.5065	0	up		OSAFFX.15339.1.S1_AT	1.7101	1.28913e-20	up
Zm.17254.1.A1_at	1.5065	4.5e-05	up		OS.18079.1.S1_AT	1.71003	1.28913e-20	up
Zm.6357.1.S1_at	1.5063	0	up		OS.10214.1.S1_AT	1.70964	1.28913e-20	up
Zm.18735.1.A1_at	1.5061	0	up		OS.15829.1.S1_AT	1.70903	1.28913e-20	up
Zm.8931.1.A1_at	1.5061	0	up		OS.20248.1.S1_AT	1.70858	1.28913e-20	up
Zm.18488.1.A1_at	1.5061	2e-06	up		OS.16915.1.S1_AT	1.70819	1.28913e-20	up
Zm.5534.1.S1_at	1.506	0	up		OS.7366.1.S1_AT	1.70818	1.28913e-20	up
Zm.4883.1.S1_at	1.5059	0	up		OS.27578.1.S1_AT	1.70775	1.28913e-20	up
Zm.10253.1.A1_at	1.5057	0	up		OS.27806.1.S1_AT	1.70772	1.28913e-20	up
Zm.1099.1.A1_at	1.5054	4e-06	up		OS.4179.1.S1_AT	1.70727	1.28913e-20	up
Zm.12443.1.A1_at	1.505	0	up		OS.22169.1.S1_A_AT	1.70637	1.28913e-20	up
Zm.4613.1.A1_at	1.505	0	up		OS.9417.1.S1_AT	1.70565	1.28913e-20	up
Zm.1593.1.A1_at	1.5049	0	up		OS.53619.1.S1_AT	1.70548	1.28913e-20	up
Zm.18161.1.S1_at	1.5047	0	up		OSAFFX.32263.1.A1_AT	1.70527	1.28913e-20	up
ZmAffx.20.1.A1_at	1.5046	8e-06	up		OSAFFX.27278.1.S1_AT	1.70527	1.28913e-20	up
Zm.16474.1.A1_at	1.5036	0	up		OSAFFX.27335.1.S1_X_AT	1.70464	1.28913e-20	up
ZmAffx.675.1.A1_at	1.5023	2.8e-05	up		OS.46890.2.S1_AT	1.70459	1.28913e-20	up
Zm.2132.1.S1_at	1.5022	0	up		OSAFFX.18633.1.S1_S_AT	1.70438	1.28913e-20	up
Zm.41.1.S1_at	1.5019	0	up		OS.18955.1.S1_AT	1.70342	1.28913e-20	up
Zm.3778.1.S1_at	1.5017	0	up		OS.9654.2.S1_X_AT	1.70313	1.28913e-20	up
Zm.8715.1.A1_at	1.5016	0	up		OS.53942.1.S1_AT	1.70303	1.28913e-20	up
Zm.3281.1.A1_at	1.5012	0	up		OS.24868.2.S1_X_AT	1.70277	1.28913e-20	up
Zm.9981.1.S1_at	1.5009	0	up		OS.51018.1.S1_AT	1.70267	1.28913e-20	up
Zm.6415.1.A1_at	1.5008	1.9e-05	up		OS.7972.1.S2_AT	1.70258	1.28913e-20	up
Zm.19019.1.A1_at	1.5007	0	up		OS.32153.2.S1_X_AT	1.70055	1.28913e-20	up
Zm.3087.1.A1_at	1.5005	1e-06	up		OS.53953.1.S1_AT	1.70038	1.28913e-20	up
Zm.19112.1.A1_at	1.5002	0	up		OS.49332.1.S1_AT	1.69956	1.28913e-20	up
Zm.14272.3.A1_at	1.5001	1e-06	up		OS.8545.1.S1_AT	1.69937	1.28913e-20	up
Zm.14906.1.A1_s_at	1.4993	0	up		OS.53578.1.S1_AT	1.69862	1.28913e-20	up
Zm.9888.2.A1_a_at	1.4989	0	up		OSAFFX.14373.1.S1_S_AT	1.6984	1.28913e-20	up
Zm.19276.1.A1_at	1.4987	0	up		OS.46628.1.S1_X_AT	1.69817	1.28913e-20	up
Zm.3959.2.A1_at	1.4983	0.000234	up		OS.10344.1.S1_AT	1.69776	1.28913e-20	up
Zm.9906.1.A1_at	1.4977	0	up		OS.46836.1.S1_AT	1.69752	1.28913e-20	up
Zm.3935.1.S1_at	1.4964	0	up		OS.19608.1.S1_AT	1.69718	1.28913e-20	up
Zm.14157.1.A1_at	1.4962	0	up		OS.38817.2.S1_X_AT	1.69688	1.28913e-20	up
Zm.13490.1.A1_at	1.4961	0	up		OS.16797.1.S1_AT	1.69639	1.28913e-20	up
Zm.3138.1.A1_a_at	1.4958	0.000206	up		OS.51009.1.S1_X_AT	1.6963	1.28913e-20	up
Zm.13609.1.S1_at	1.4957	0	up		OS.32272.1.S1_S_AT	1.69609	1.28913e-20	up
Zm.5304.1.A1_at	1.4954	0.000111	up		OSAFFX.27278.1.S1_X_AT	1.69559	1.28913e-20	up
Zm.5697.1.S1_a_at	1.4953	0	up		OS.53400.1.S1_AT	1.69529	1.28913e-20	up
Zm.6532.4.S1_x_at	1.4949	0	up		OSAFFX.25417.1.S1_S_AT	1.69511	1.28913e-20	up
Zm.13338.1.S1_at	1.4948	0	up		OS.33007.1.S1_X_AT	1.69419	1.28913e-20	up
Zm.9225.1.A1_at	1.4946	0	up		OSAFFX.15372.1.S1_X_AT	1.69334	1.28913e-20	up
Zm.8050.1.A1_at	1.4932	0.000165	up		OS.17997.2.S1_X_AT	1.69318	1.28913e-20	up
Zm.15567.1.S1_at	1.4929	0	up		OS.32272.1.S1_X_AT	1.69274	1.28913e-20	up
Zm.8032.1.A1_at	1.4929	0	up		OS.2367.1.S1_AT	1.69271	1.28913e-20	up
Zm.202.1.S1_at	1.4927	0	up		OS.14200.2.S1_X_AT	1.69227	1.28913e-20	up
Zm.8993.1.A1_a_at	1.4927	0	up		OS.7892.1.S1_A_AT	1.69214	1.28913e-20	up
Zm.8253.1.S1_at	1.4927	2e-06	up		OSAFFX.30049.1.S1_AT	1.69199	1.28913e-20	up
Zm.12714.1.S1_at	1.4925	0	up		OS.20884.1.S1_AT	1.69135	1.28913e-20	up
Zm.16971.1.A1_s_at	1.4925	0	up		OS.24593.1.S1_AT	1.69128	1.28913e-20	up
Zm.2769.1.S1_at	1.4921	0	up		OS.25045.1.S1_AT	1.6911	1.28913e-20	up
Zm.15800.2.A1_at	1.492	0	up		OS.17959.1.S1_A_AT	1.69083	1.28913e-20	up
Zm.6532.4.S1_a_at	1.4913	0	up		OS.4999.1.S1_AT	1.68868	1.28913e-20	up
ZmAffx.1203.1.S1_at	1.4909	0	up		OS.4518.2.S1_X_AT	1.68836	1.28913e-20	up
Zm.930.1.A1_at	1.4908	0	up		OS.53622.1.S1_AT	1.68815	1.28913e-20	up
Zm.5026.1.A1_at	1.4908	0.000815	up		OS.12524.1.S1_AT	1.68722	1.28913e-20	up
Zm.7724.1.A1_at	1.4907	0	up		OS.45957.3.S1_X_AT	1.68716	1.28913e-20	up
Zm.2060.2.S1_a_at	1.4906	0	up		OS.25587.1.S1_S_AT	1.68685	1.28913e-20	up
Zm.1419.1.S1_at	1.4901	0	up		OS.12691.1.A1_A_AT	1.68681	1.28913e-20	up
Zm.16959.2.A1_at	1.4898	0	up		OS.11907.1.S1_AT	1.68674	1.28913e-20	up
[truncated: 5,294 more rows]

## Sheet: Table S3
Table S3. List of DEGs related to drought stress response identified in sorghum
ID	gene id	logFC	adj.P.Val	orthologs in maize
CUST_34_PI427713275	Sb01g000440	-2.52728	0.04104	-
CUST_98_PI427713275	Sb01g001030	-4.28946	0.02958	-
CUST_172_PI427713275	Sb01g001690	-1.94782	0.04119	Zm.16271.2.A1_at
CUST_430_PI427713275	Sb01g004130	-2.78232	0.04409	Zm.17335.1.S1_at
CUST_436_PI427713275	Sb01g004190	-1.72852	0.04021	Zm.4522.1.S1_at
CUST_724_PI427713275	Sb01g006820	-2.95116	0.01993	Zm.3030.1.A1_at
CUST_745_PI427713275	Sb01g007020	-3.15238	0.01495	-
CUST_1058_PI427713275	Sb01g009730	-8.35771	0.00471	-
CUST_1288_PI427713275	Sb01g011900	-4.35894	0.0274	ZmAffx.857.1.S1_at
CUST_1362_PI427713275	Sb01g012640	-8.25487	0.02553	Zm.105.1.S1_at
CUST_1452_PI427713275	Sb01g013520	-4.50659	0.01439	Zm.742.1.A1_at
CUST_1455_PI427713275	Sb01g013550	-5.64877	0.00457	Zm.7116.1.A1_at
CUST_1458_PI427713275	Sb01g013580	-4.89621	0.00618	ZmAffx.77.1.A1_at
CUST_1490_PI427713275	Sb01g013910	-2.8862	0.03857	Zm.12134.2.S1_at
CUST_1529_PI427713275	Sb01g014300	-2.29746	0.04104	Zm.19200.1.A1_at
CUST_1797_PI427713275	Sb01g017110	-3.39052	0.03027	-
CUST_1855_PI427713275	Sb01g017695	-6.40053	0.00533	-
CUST_2043_PI427713275	Sb01g019590	-3.21853	0.04028	Zm.6446.1.A1_at
CUST_2133_PI427713275	Sb01g020830	-5.81798	0.00355	Zm.17947.1.A1_at
CUST_2181_PI427713275	Sb01g021320	-5.34126	0.01543	-
CUST_2186_PI427713275	Sb01g021380	-1.55835	0.03106	Zm.13588.1.A1_at
CUST_2421_PI427713275	Sb01g026660	-3.51447	0.03299	Zm.10703.1.A1_at
CUST_2557_PI427713275	Sb01g028165	-1.44075	0.04104	-
CUST_2626_PI427713275	Sb01g028760	-3.68964	0.02837	Zm.2894.1.A1_at
CUST_2625_PI427713275	Sb01g028760	-3.67775	0.04175	Zm.2894.1.A1_at
CUST_2733_PI427713275	Sb01g029820	-3.25691	0.02194	Zm.675.2.S1_at
CUST_2734_PI427713275	Sb01g029820	-3.24454	0.03174	Zm.675.2.S1_at
CUST_2736_PI427713275	Sb01g029840	-3.27723	0.01966	Zm.675.2.S1_at
CUST_2744_PI427713275	Sb01g029930	-3.61139	0.03142	-
CUST_2784_PI427713275	Sb01g030345	-5.59275	0.0169	Zm.144.1.S1_x_at
CUST_2834_PI427713275	Sb01g030790	-5.23365	0.03611	Zm.550.1.A1_at
CUST_3000_PI427713275	Sb01g032440	-3.19009	0.01799	Zm.9563.1.A1_at
CUST_3068_PI427713275	Sb01g033030	-2.02892	0.01189	Zm.1491.1.A1_at
CUST_3158_PI427713275	Sb01g033820	-4.0834	0.03503	Zm.4191.2.S1_a_at
CUST_3299_PI427713275	Sb01g035170	2.21226	0.01658	Zm.9563.1.A1_at
CUST_3411_PI427713275	Sb01g036205	-4.50252	0.01658	-
CUST_3474_PI427713275	Sb01g036790	-6.24175	0.01215	Zm.2699.1.A1_at
CUST_3562_PI427713275	Sb01g037560	-7.9187	0.00591	Zm.8705.1.S1_at
CUST_3563_PI427713275	Sb01g037560	-7.41497	0.01215	Zm.8705.1.S1_at
CUST_3632_PI427713275	Sb01g038220	1.46664	0.03988	Zm.4556.1.S1_at
CUST_3688_PI427713275	Sb01g038670	-7.9801	0.00533	Zm.14699.1.S1_at
CUST_3802_PI427713275	Sb01g039680	-4.25941	0.01395	Zm.1739.1.A1_at
CUST_3822_PI427713275	Sb01g039890	-6.34705	0.00618	Zm.14034.1.S1_at
CUST_4078_PI427713275	Sb01g042310	-3.47676	0.01955	Zm.659.1.S1_at
CUST_4093_PI427713275	Sb01g042460	-3.6961	0.01671	Zm.659.1.S1_at
CUST_4094_PI427713275	Sb01g042470	-3.60863	0.01034	Zm.659.1.S1_at
CUST_4249_PI427713275	Sb01g043910	-6.10278	0.00785	Zm.14984.1.S1_at
CUST_4298_PI427713275	Sb01g044360	-3.80936	0.04306	-
CUST_4475_PI427713275	Sb01g046000	-11.376	0.00457	-
CUST_4529_PI427713275	Sb01g046490	-9.8082	0.00457	-
CUST_4784_PI427713275	Sb01g048860	-3.83906	0.01363	Zm.10835.1.S1_at
CUST_4977_PI427713275	Sb01g050670	-7.94156	0.00618	Zm.2098.1.S1_at
CUST_5274_PI427713275	Sb02g002830	-1.58421	0.04409	Zm.14810.1.S1_a_at
CUST_5279_PI427713275	Sb02g002880	-3.75483	0.02048	-
CUST_5297_PI427713275	Sb02g003050	-2.4384	0.04685	Zm.4089.2.A1_at
CUST_5463_PI427713275	Sb02g004560	-6.16828	0.00915	-
CUST_5471_PI427713275	Sb02g004630	-4.77775	0.01372	Zm.9648.1.A1_at
CUST_5472_PI427713275	Sb02g004640	-6.14363	0.00964	-
CUST_5474_PI427713275	Sb02g004660	-2.01084	0.03073	Zm.2139.1.S1_at
CUST_5492_PI427713275	Sb02g004830	1.67703	0.04334	-
CUST_5624_PI427713275	Sb02g006320	-7.54606	0.00198	Zm.19172.1.A1_at
CUST_5711_PI427713275	Sb02g007100	-5.08576	0.02596	Zm.18507.1.A1_at
CUST_5931_PI427713275	Sb02g009600	-1.77362	0.04247	Zm.18272.1.A1_at
CUST_5983_PI427713275	Sb02g010080	-5.93755	0.01034	Zm.10576.1.A1_at
CUST_6196_PI427713275	Sb02g013010	-2.27498	0.04409	Zm.14524.1.A1_at
CUST_6204_PI427713275	Sb02g013120	-2.62202	0.0169	-
CUST_6213_PI427713275	Sb02g013190	-8.75585	0.00785	-
CUST_6227_PI427713275	Sb02g014490	-2.90368	0.0078	Zm.6398.2.A1_at
CUST_6231_PI427713275	Sb02g014900	1.34325	0.04395	Zm.12951.1.S1_at
CUST_6296_PI427713275	Sb02g019470	-4.47235	0.03127	ZmAffx.1020.1.S1_at
CUST_6331_PI427713275	Sb02g020400	-5.24425	0.04175	Zm.2247.1.A1_at
CUST_6347_PI427713275	Sb02g020760	-3.24186	0.03311	-
CUST_6416_PI427713275	Sb02g022090	-2.96927	0.02841	Zm.16251.1.A1_at
CUST_6567_PI427713275	Sb02g023630	-5.74701	0.00685	Zm.19355.1.A1_at
CUST_6694_PI427713275	Sb02g024780	-4.31361	0.00964	Zm.3868.2.A1_a_at
CUST_6740_PI427713275	Sb02g025240	-2.49373	0.02247	Zm.6399.1.A1_at
CUST_6797_PI427713275	Sb02g025790	-4.28295	0.0215	Zm.4839.1.S1_at
CUST_6798_PI427713275	Sb02g025810	-5.90831	0.0112	Zm.5970.1.S1_at
CUST_7279_PI427713275	Sb02g030180	-2.9485	0.04781	Zm.14907.1.A1_at
CUST_7351_PI427713275	Sb02g030830	-4.77608	0.04104	-
CUST_7392_PI427713275	Sb02g031230	-4.34769	0.00618	-
CUST_7752_PI427713275	Sb02g034590	-7.16235	0.00997	Zm.17988.1.A1_at
CUST_7786_PI427713275	Sb02g034850	-2.41865	0.04991	Zm.16211.1.S1_at
CUST_7843_PI427713275	Sb02g035360	-2.79919	0.04247	ZmAffx.905.1.A1_at
CUST_8140_PI427713275	Sb02g038000	-4.12977	0.01495	Zm.9556.1.A1_at
CUST_8371_PI427713275	Sb02g039980	-4.92783	0.03657	-
CUST_8379_PI427713275	Sb02g040040	-5.63206	0.00471	Zm.17722.1.S1_at
CUST_8730_PI427713275	Sb02g043300	-8.54605	0.0101	-
CUST_8892_PI427713275	Sb03g000830	2.19392	0.04104	-
CUST_8924_PI427713275	Sb03g001130	-9.29473	0.00588	Zm.13693.1.A1_at
CUST_8959_PI427713275	Sb03g001430	-2.20861	0.04881	Zm.17672.1.A1_at
CUST_9009_PI427713275	Sb03g001940	-2.84858	0.01678	-
CUST_9290_PI427713275	Sb03g004540	-3.77467	0.04733	Zm.4125.1.A1_at
CUST_9331_PI427713275	Sb03g004900	-3.65739	0.0169	-
CUST_9522_PI427713275	Sb03g006690	-5.97698	0.01445	Zm.5462.1.A1_at
CUST_9550_PI427713275	Sb03g006950	-5.42408	0.01612	Zm.18509.1.A1_at
CUST_9591_PI427713275	Sb03g007320	-2.4724	0.04104	-
CUST_9606_PI427713275	Sb03g007420	-6.46658	0.0069	Zm.17271.6.S1_x_at
CUST_9704_PI427713275	Sb03g008310	-2.7758	0.00596	-
CUST_9763_PI427713275	Sb03g008870	-2.55389	0.03098	Zm.886.5.S1_a_at
CUST_9989_PI427713275	Sb03g011090	-9.10638	0.00355	-
CUST_10027_PI427713275	Sb03g011450	-1.74211	0.03638	-
CUST_10050_PI427713275	Sb03g011710	-2.47303	0.02484	Zm.201.1.A1_at
CUST_10088_PI427713275	Sb03g012280	-4.03694	0.03343	Zm.4522.1.S1_at
CUST_10112_PI427713275	Sb03g012500	-6.61374	0.01474	Zm.8705.1.S1_at
CUST_10153_PI427713275	Sb03g012950	-4.82344	0.01531	Zm.1882.1.S1_at
CUST_10179_PI427713275	Sb03g013170	-2.3591	0.02935	Zm.13861.1.A1_at
CUST_10225_PI427713275	Sb03g013660	-5.73562	0.00685	Zm.4587.1.A1_at
CUST_10296_PI427713275	Sb03g015670	-3.10103	0.03838	Zm.3281.1.A1_at
CUST_10346_PI427713275	Sb03g021040	-4.42196	0.03638	Zm.16289.1.A1_at
CUST_10429_PI427713275	Sb03g024900	-3.2825	0.02898	Zm.10113.1.A1_s_at
CUST_10832_PI427713275	Sb03g028870	-7.00749	0.00618	-
CUST_10888_PI427713275	Sb03g029390	-3.541	0.03703	Zm.9296.1.A1_at
CUST_10924_PI427713275	Sb03g029730	-4.40606	0.01314	Zm.13678.1.A1_at
CUST_10936_PI427713275	Sb03g029830	-10.1736	0.00355	-
CUST_10943_PI427713275	Sb03g029890	-7.43745	0.01034	Zm.16251.1.A1_at
CUST_10960_PI427713275	Sb03g030050	-6.48635	0.00457	Zm.13397.1.A1_at
CUST_10959_PI427713275	Sb03g030050	-7.35038	0.00685	Zm.13397.1.A1_at
CUST_11160_PI427713275	Sb03g031900	-2.33349	0.03745	Zm.15204.1.A1_at
CUST_11195_PI427713275	Sb03g032230	-6.85997	0.00997	Zm.7385.1.A1_at
CUST_11216_PI427713275	Sb03g032380	-8.34546	0.00471	Zm.2762.1.A1_at
CUST_11215_PI427713275	Sb03g032380	-5.95331	0.00997	Zm.2762.1.A1_at
CUST_58_PI427760198	Sb03g032480	-3.25339	0.03553	Zm.15293.1.S1_a_at
CUST_11227_PI427713275	Sb03g032480	-3.24006	0.04344	Zm.15293.1.S1_a_at
CUST_11283_PI427713275	Sb03g033030	-3.6054	0.01801	-
CUST_11366_PI427713275	Sb03g033760	-3.06659	0.01866	Zm.7393.1.A1_at
CUST_11422_PI427713275	Sb03g034280	-8.73397	0.00471	Zm.15.1.A1_at
CUST_11501_PI427713275	Sb03g035000	-4.61795	0.02482	Zm.2963.1.A1_at
CUST_11531_PI427713275	Sb03g035270	-4.09473	0.00457	Zm.18103.1.S1_at
CUST_11560_PI427713275	Sb03g035570	-5.84116	0.01034	Zm.10471.1.A1_at
CUST_11582_PI427713275	Sb03g035790	-1.16554	0.04488	-
CUST_11608_PI427713275	Sb03g036040	-5.92436	0.01531	Zm.2414.1.S1_at
CUST_11662_PI427713275	Sb03g036560	-3.12648	0.04028	Zm.13722.1.S1_at
CUST_11709_PI427713275	Sb03g036980	-7.79433	0.00457	Zm.411.1.A1_at
CUST_11747_PI427713275	Sb03g037340	-3.45797	0.01105	Zm.19218.1.S1_at
CUST_11750_PI427713275	Sb03g037370	-2.73207	0.01248	Zm.14272.5.S1_x_at
CUST_11817_PI427713275	Sb03g037990	-4.63093	0.01215	Zm.17787.1.S1_at
CUST_11838_PI427713275	Sb03g038200	-2.79442	0.01763	Zm.4272.1.S1_at
CUST_11906_PI427713275	Sb03g038880	-2.77669	0.04556	Zm.14705.1.S1_at
CUST_11911_PI427713275	Sb03g038930	-3.44282	0.01612	-
CUST_11983_PI427713275	Sb03g039630	-3.29597	0.0169	Zm.16251.1.A1_at
CUST_12002_PI427713275	Sb03g039820	-5.82813	0.00997	Zm.4019.1.S1_at
CUST_12003_PI427713275	Sb03g039820	-5.92766	0.01021	Zm.4019.1.S1_at
CUST_12166_PI427713275	Sb03g041320	-6.07285	0.01801	-
CUST_12214_PI427713275	Sb03g041770	-3.45494	0.00457	Zm.3888.1.S1_at
CUST_12284_PI427713275	Sb03g042450	-2.57754	0.0468	Zm.445.2.A1_at
CUST_12306_PI427713275	Sb03g042690	-2.46459	0.02958	Zm.6844.1.S1_at
CUST_12386_PI427713275	Sb03g043410	-7.57871	0.01105	Zm.3452.1.S1_at
CUST_12387_PI427713275	Sb03g043420	-1.66606	0.02898	Zm.3452.1.S1_at
CUST_12603_PI427713275	Sb03g045410	-4.29034	0.01445	Zm.209.1.A1_at
CUST_12653_PI427713275	Sb03g045900	-3.47127	0.03804	-
CUST_12732_PI427713275	Sb03g046650	-3.45632	0.01105	-
CUST_12808_PI427713275	Sb03g047380	-4.50955	0.0169	Zm.1739.1.A1_at
CUST_12882_PI427713275	Sb04g000620	-6.19976	0.03343	Zm.231.1.S1_at
CUST_13170_PI427713275	Sb04g003140	-3.83216	0.04201	-
CUST_13273_PI427713275	Sb04g004100	-4.88636	0.01385	Zm.6542.2.A1_a_at
CUST_13356_PI427713275	Sb04g004850	-3.92098	0.03022	Zm.6384.1.S1_at
CUST_13456_PI427713275	Sb04g005740	-1.55735	0.04104	Zm.8654.1.A1_at
CUST_13496_PI427713275	Sb04g006100	-2.31468	0.04453	Zm.915.1.S1_at
CUST_13679_PI427713275	Sb04g007795	1.74314	0.02696	-
CUST_13721_PI427713275	Sb04g008170	-3.87575	0.03494	-
CUST_13733_PI427713275	Sb04g008300	-6.90961	0.00637	-
CUST_13817_PI427713275	Sb04g009130	-8.05484	0.00467	-
CUST_14033_PI427713275	Sb04g016960	-5.86876	0.00831	Zm.13489.1.S1_at
CUST_14034_PI427713275	Sb04g016970	-2.72871	0.04028	Zm.8654.1.A1_at
CUST_14058_PI427713275	Sb04g017790	-6.62541	0.01215	-
CUST_14154_PI427713275	Sb04g020543	-6.35039	0.00917	Zm.6498.1.A1_at
CUST_14183_PI427713275	Sb04g021000	-6.99973	0.00618	Zm.17949.1.A1_at
CUST_14230_PI427713275	Sb04g021480	-4.00657	0.0172	-
CUST_14277_PI427713275	Sb04g021920	-3.24343	0.03299	-
CUST_14478_PI427713275	Sb04g023920	-6.93649	0.02656	Zm.6272.1.A1_at
CUST_14496_PI427713275	Sb04g024090	-2.42179	0.03127	Zm.2788.1.S1_at
CUST_14870_PI427713275	Sb04g027590	-3.64432	0.0275	Zm.74.1.S2_at
CUST_14871_PI427713275	Sb04g027600	-5.146	0.03343	-
CUST_15351_PI427713275	Sb04g031810	-8.16712	0.00457	Zm.13983.1.S1_at
CUST_15379_PI427713275	Sb04g032070	2.14863	0.02958	-
CUST_15400_PI427713275	Sb04g032260	-1.4801	0.04306	Zm.890.2.A1_a_at
CUST_15399_PI427713275	Sb04g032260	-1.23683	0.0456	Zm.890.2.A1_a_at
CUST_15467_PI427713275	Sb04g032890	-6.93021	0.00997	Zm.8561.2.A1_a_at
CUST_15517_PI427713275	Sb04g033380	-7.47939	0.00457	Zm.18537.1.S1_at
CUST_15607_PI427713275	Sb04g034190	-3.19891	0.02109	Zm.3255.2.A1_x_at
CUST_15639_PI427713275	Sb04g034520	-3.06009	0.03982	Zm.18900.1.S1_at
CUST_15705_PI427713275	Sb04g035130	-3.94203	0.01474	Zm.12517.1.A1_at
CUST_16009_PI427713275	Sb04g037900	-6.75261	0.00457	Zm.5292.1.A1_a_at
CUST_16031_PI427713275	Sb04g038130	-4.75126	0.04409	Zm.17244.1.A1_at
CUST_16223_PI427713275	Sb05g001440	-4.67584	0.02898	Zm.9414.1.A1_at
CUST_16333_PI427713275	Sb05g002480	-4.99231	0.00457	-
CUST_16394_PI427713275	Sb05g003041	-2.1157	0.01029	-
CUST_16411_PI427713275	Sb05g003200	-7.68148	0.00917	Zm.15564.1.A1_at
CUST_16624_PI427713275	Sb05g005880	-5.65753	0.00457	Zm.13390.1.A1_at
CUST_16958_PI427713275	Sb05g016880	-6.79077	0.00618	Zm.17676.1.S1_at
CUST_17203_PI427713275	Sb05g021590	-2.62087	0.04028	Zm.859.1.A1_at
CUST_17521_PI427713275	Sb05g025200	-2.86515	0.01105	Zm.8905.1.A1_at
CUST_17522_PI427713275	Sb05g025210	-3.44656	0.01275	Zm.8905.1.A1_at
CUST_17979_PI427713275	Sb06g001720	-7.06859	0.00785	Zm.16251.1.A1_at
CUST_18015_PI427713275	Sb06g002085	-2.0672	0.01474	-
CUST_18066_PI427713275	Sb06g002990	-3.00614	0.01227	Zm.6275.1.S1_at
CUST_18093_PI427713275	Sb06g003280	-3.67624	0.02619	Zm.10202.1.A1_at
CUST_18118_PI427713275	Sb06g004280	-9.08233	0.00198	Zm.1422.1.A1_at
CUST_18242_PI427713275	Sb06g013950	-1.93855	0.04247	Zm.5707.1.S1_s_at
CUST_18535_PI427713275	Sb06g017230	-1.92978	0.0169	Zm.19355.1.A1_at
CUST_18767_PI427713275	Sb06g019320	-3.24002	0.02898	Zm.7135.1.S1_at
CUST_18797_PI427713275	Sb06g019610	-5.99251	0.0112	Zm.16443.1.S1_at
CUST_18844_PI427713275	Sb06g020045	-6.1875	0.01474	-
CUST_19183_PI427713275	Sb06g023240	-3.31365	0.04956	Zm.622.1.S1_at
CUST_19208_PI427713275	Sb06g023450	-2.21661	0.03611	Zm.1111.1.A1_at
CUST_19416_PI427713275	Sb06g025450	-5.9359	0.00774	Zm.3379.1.A1_at
CUST_19427_PI427713275	Sb06g025570	-6.01366	0.00887	Zm.19136.1.A1_at
CUST_19428_PI427713275	Sb06g025580	-6.24315	0.01034	Zm.19136.1.A1_at
CUST_19469_PI427713275	Sb06g025950	-3.32381	0.03821	Zm.8930.1.A2_at
CUST_19528_PI427713275	Sb06g026500	-4.25628	0.03106	Zm.8214.1.A1_at
CUST_19535_PI427713275	Sb06g026570	-1.563	0.04247	ZmAffx.905.1.A1_at
CUST_19573_PI427713275	Sb06g026900	-5.50845	0.02596	Zm.13506.1.S1_at
CUST_19593_PI427713275	Sb06g027090	-5.75642	0.01514	Zm.10156.1.A1_a_at
CUST_19603_PI427713275	Sb06g027180	-2.69941	0.03803	Zm.11694.1.A1_at
CUST_19674_PI427713275	Sb06g027770	-4.08448	0.00848	Zm.16733.1.A1_at
CUST_19687_PI427713275	Sb06g027900	-6.95483	0.01522	-
CUST_19728_PI427713275	Sb06g028270	-3.00093	0.04991	Zm.10410.1.S1_a_at
CUST_19901_PI427713275	Sb06g029850	-2.27839	0.02958	Zm.18026.1.A1_at
CUST_19902_PI427713275	Sb06g029860	-2.3683	0.02418	Zm.18026.1.A1_at
CUST_19904_PI427713275	Sb06g029880	-2.33165	0.02422	Zm.18026.1.A1_at
CUST_19905_PI427713275	Sb06g029890	-2.36958	0.02247	Zm.18026.1.A1_at
CUST_19906_PI427713275	Sb06g029900	-2.33454	0.0169	Zm.18026.1.A1_at
CUST_19958_PI427713275	Sb06g030350	-2.48938	0.02903	Zm.14944.1.A1_at
CUST_20054_PI427713275	Sb06g031280	-2.17057	0.04501	Zm.16310.1.S1_at
CUST_20075_PI427713275	Sb06g031480	-4.32126	0.02484	-
CUST_20287_PI427713275	Sb06g033420	-6.74321	0.00618	Zm.10703.1.A1_at
CUST_20357_PI427713275	Sb06g034080	-7.01607	0.0036	Zm.872.1.A1_at
CUST_20396_PI427713275	Sb07g000380	-2.19835	0.02698	Zm.10204.1.A1_at
CUST_20414_PI427713275	Sb07g000520	-9.25486	0.00785	Zm.90.1.A1_a_at
CUST_20634_PI427713275	Sb07g002510	-2.93856	0.04409	-
CUST_20766_PI427713275	Sb07g003720	-6.23202	0.0232	Zm.9563.1.A1_at
CUST_20872_PI427713275	Sb07g004700	1.56447	0.0468	Zm.722.1.A1_at
CUST_21100_PI427713275	Sb07g007500	-2.19394	0.0215	Zm.18404.1.S1_at
CUST_21260_PI427713275	Sb07g015150	-2.08345	0.03611	-
CUST_21265_PI427713275	Sb07g015410	-6.86403	0.00533	-
CUST_21389_PI427713275	Sb07g020230	-2.48696	0.04636	-
CUST_21500_PI427713275	Sb07g021330	-5.33894	0.02247	Zm.8789.1.A1_at
CUST_21548_PI427713275	Sb07g021840	-6.81272	0.01363	-
CUST_21549_PI427713275	Sb07g021850	-9.20812	0.01363	-
CUST_21571_PI427713275	Sb07g022040	-4.48961	0.00618	RPTR-Zm-M15077-1_s_at
CUST_21600_PI427713275	Sb07g022290	-2.24812	0.03343	Zm.1144.1.A1_at
CUST_21647_PI427713275	Sb07g022730	-4.80331	0.00997	Zm.9369.1.A1_at
CUST_22042_PI427713275	Sb07g026340	-6.95796	0.02247	Zm.2032.1.S1_at
CUST_22542_PI427713275	Sb08g001940	-4.10448	0.04104	-
CUST_22584_PI427713275	Sb08g002310	1.82729	0.04636	ZmAffx.1018.1.S1_at
CUST_22621_PI427713275	Sb08g002690	-1.6726	0.04699	Zm.714.1.A1_at
CUST_22653_PI427713275	Sb08g002950	-5.21568	0.02596	-
CUST_22777_PI427713275	Sb08g004190	-2.29961	0.01363	Zm.1495.1.A1_at
CUST_22778_PI427713275	Sb08g004190	-2.24552	0.01445	Zm.1495.1.A1_at
CUST_22884_PI427713275	Sb08g005220	-7.58092	0.00457	-
CUST_22978_PI427713275	Sb08g006650	-3.28081	0.02166	-
CUST_23072_PI427713275	Sb08g009120	-6.48747	0.00471	-
CUST_23785_PI427713275	Sb08g022240	-4.81281	0.01515	Zm.19013.1.S1_at
CUST_23883_PI427713275	Sb08g023230	-8.12448	0.00941	-
CUST_23980_PI427713275	Sb09g001030	-4.22022	0.04409	Zm.301.1.A1_a_at
CUST_24068_PI427713275	Sb09g001860	-5.55078	0.00457	Zm.6569.5.A1_at
CUST_24140_PI427713275	Sb09g002550	-4.77535	0.01522	ZmAffx.905.1.A1_at
CUST_24188_PI427713275	Sb09g003000	-3.67403	0.017	Zm.18012.1.A1_at
CUST_24512_PI427713275	Sb09g006220	-5.85832	0.0169	-
CUST_24792_PI427713275	Sb09g017950	-4.57439	0.0101	Zm.19143.1.A1_at
CUST_24838_PI427713275	Sb09g018420	-7.8709	0.00457	Zm.14392.1.S1_at
CUST_24858_PI427713275	Sb09g018630	-5.90987	0.02898	Zm.9041.2.A1_at
CUST_24908_PI427713275	Sb09g019130	-3.96176	0.02247	Zm.827.1.A1_at
CUST_25023_PI427713275	Sb09g020240	-5.38088	0.01231	Zm.18103.1.S1_at
CUST_25024_PI427713275	Sb09g020250	-3.4009	0.03465	Zm.18103.1.S1_at
CUST_25025_PI427713275	Sb09g020280	-5.11869	0.02656	Zm.17744.1.A1_at
CUST_25106_PI427713275	Sb09g021016	-8.53589	0.00457	Zm.19143.1.A1_at
CUST_25196_PI427713275	Sb09g021890	-3.2602	0.02447	ZmAffx.859.1.A1_at
CUST_25253_PI427713275	Sb09g022410	-4.87073	0.00591	Zm.16251.1.A1_at
CUST_25254_PI427713275	Sb09g022410	-4.89133	0.00685	Zm.16251.1.A1_at
CUST_25252_PI427713275	Sb09g022410	-3.53952	0.02696	Zm.16251.1.A1_at
CUST_25284_PI427713275	Sb09g022660	-2.8747	0.03343	Zm.9556.1.A1_at
CUST_25323_PI427713275	Sb09g023040	-6.2006	0.01372	Zm.10151.1.A1_at
CUST_25452_PI427713275	Sb09g024255	-6.11211	0.00457	Zm.19218.1.S1_at
CUST_25722_PI427713275	Sb09g026860	-3.92373	0.01791	Zm.16251.1.A1_at
CUST_25723_PI427713275	Sb09g026865	-3.27071	0.0112	-
CUST_25752_PI427713275	Sb09g027110	-9.4246	0.00685	Zm.43.1.S1_a_at
CUST_25753_PI427713275	Sb09g027110	-9.52651	0.00685	Zm.43.1.S1_a_at
CUST_25943_PI427713275	Sb09g028900	-2.06011	0.04476	-
CUST_25961_PI427713275	Sb09g029080	-5.12723	0.00997	Zm.16251.1.A1_at
CUST_25969_PI427713275	Sb09g029130	-2.85419	0.03343	Zm.17927.1.S1_at
CUST_25972_PI427713275	Sb09g029160	-3.15342	0.02656	Zm.13678.1.S1_at
CUST_26242_PI427713275	Sb10g000930	-6.1176	0.02153	-
CUST_26316_PI427713275	Sb10g001620	-4.4509	0.03025	Zm.19143.1.A1_at
CUST_26400_PI427713275	Sb10g002440	-6.38621	0.01246	-
CUST_26529_PI427713275	Sb10g003600	-3.87984	0.04028	Zm.10684.1.S1_at
CUST_26866_PI427713275	Sb10g006680	-2.86675	0.0468	Zm.4228.1.S1_at
CUST_26869_PI427713275	Sb10g006710	-2.04915	0.04104	ZmAffx.704.1.A1_at
CUST_26976_PI427713275	Sb10g007690	-1.92453	0.03982	Zm.10093.1.A1_at
CUST_27097_PI427713275	Sb10g008820	-5.25986	0.01474	Zm.13017.1.A1_at
CUST_27160_PI427713275	Sb10g009530	-2.67435	0.01231	Zm.2788.1.S1_at
CUST_27573_PI427713275	Sb10g021910	-4.42832	0.00685	-
CUST_28074_PI427713275	Sb10g026710	-4.00947	0.03838	Zm.5828.1.A1_at
CUST_28272_PI427713275	Sb10g028500	-3.50601	0.04247	Zm.4541.1.S1_at
CUST_28287_PI427713275	Sb10g028640	-9.9947	0.00457	Zm.14034.1.S1_at
CUST_28358_PI427713275	Sb10g029290	-5.00891	0.02753	-
CUST_28373_PI427713275	Sb10g029397	1.53062	0.04061	-
CUST_28393_PI427713275	Sb10g029560	-2.79065	0.0407	Zm.14159.1.A1_at
CUST_28535_PI427713275	Sb10g030900	-5.21755	0.00355	Zm.5654.1.A1_at

## Sheet: Table S4
Table S4. List of DEGs related to drought stress response identified in barley
ID	logFC	adj.P.Val	orthologs in rice
AB011264_at	0.04847	2.21919	-
AF069331_s_at	0.017468	-1.32761	-
AF108010_at	0.047088	1.00739	-
AF509747.1_at	0.049286	1.12839	-
AY013246_CDS-5_at	0.014734	-1.87232	Os.37742.1.S1_at
baak12i08_s_at	0.0303	1.16527	Os.15322.1.S1_at
baak1k18_s_at	0.034829	0.872313	-
baak1o23_s_at	0.032035	1.42725	-
baak20j05_s_at	0.022182	2.57209	Os.8125.1.S1_x_at
baak2o06_x_at	0.003001	3.17269	-
baak46e09_s_at	0.028533	1.04318	-
bags7h06_at	0.019759	1.58896	Os.57041.1.S1_at
bah28h09_at	0.049837	2.17503	-
Contig10009_at	0.03146	0.952703	Os.53358.1.S1_at
Contig10034_at	0.041974	-1.25657	Os.15058.1.S1_at
Contig10039_at	0.027608	-0.91559	Os.7304.1.S1_at
Contig1004_x_at	0.027532	2.33904	-
Contig10044_at	0.023294	1.29163	Os.14817.1.S1_a_at
Contig10057_s_at	0.02089	2.4772	Os.33625.4.S1_at
Contig10061_s_at	0.042941	-0.91736	Os.6096.1.S1_a_at
Contig10096_at	0.020143	2.16215	-
Contig10098_s_at	0.031396	-1.98127	Os.34789.1.S1_at
Contig10142_at	0.006374	-2.73674	Os.19038.1.S1_at
Contig10156_at	0.036152	1.12009	-
Contig10156_s_at	0.030796	1.18902	OsAffx.17451.1.S1_at
Contig10158_at	0.014821	2.52274	OsAffx.3129.1.S1_x_at
Contig10167_at	0.042311	1.46656	-
Contig10173_at	0.037461	1.42527	Os.15189.1.S1_at
Contig102_at	0.034345	-1.06538	-
Contig10204_s_at	0.035292	0.946196	-
Contig10209_at	0.033982	1.20717	-
Contig10218_at	0.009102	2.3364	-
Contig10231_at	0.022198	-2.741	OsAffx.19895.1.S1_at
Contig10232_at	0.048518	1.19736	Os.16838.1.S1_at
Contig10237_s_at	0.017518	1.31725	Os.22484.1.A1_at
Contig10245_at	0.023648	2.34735	OsAffx.18731.1.S1_at
Contig10274_at	0.004603	-4.46042	Os.27379.1.S1_at
Contig10310_at	0.030937	0.949467	Os.32492.1.S1_at
Contig10323_at	0.0303	-1.01551	-
Contig10346_at	0.029315	0.862895	Os.53213.1.S1_x_at
Contig10356_at	0.013388	1.3737	Os.7864.1.S1_at
Contig1037_at	0.023485	-1.27841	-
Contig1037_s_at	0.019771	-1.55997	OsAffx.32329.1.A1_at
Contig10376_s_at	0.017768	-1.34884	Os.8872.1.S1_at
Contig10379_at	0.023485	1.85385	Os.52742.1.S1_at
Contig10380_at	0.02379	1.86851	OsAffx.23175.1.S1_x_at
Contig10380_x_at	0.038521	1.84103	OsAffx.23175.1.S1_x_at
Contig10445_at	0.027003	-3.67204	-
Contig10463_at	0.012114	-1.92836	Os.11176.1.S1_at
Contig10472_at	0.013778	1.35404	-
Contig10477_at	0.043005	1.41935	Os.4160.1.S1_at
Contig10480_at	0.0303	1.92498	Os.8531.1.S1_at
Contig10483_at	0.014382	-2.38272	Os.9619.1.S1_at
Contig10485_at	0.039578	0.821567	Os.8416.1.S1_at
Contig10488_s_at	0.04931	1.27512	-
Contig10496_at	0.045667	-0.75996	OsAffx.2750.1.S1_at
Contig10498_at	0.021556	1.29798	Os.10021.1.S1_at
Contig10499_at	0.048139	1.62236	Os.18972.1.S1_at
Contig10506_at	0.017435	1.19645	-
Contig10514_at	0.015125	1.96372	Os.10403.1.S1_at
Contig10520_s_at	0.023294	-1.25457	Os.11185.1.S1_a_at
Contig1053_at	0.006003	-2.78507	AFFX-Os_Ubiquitin_5_f_at
Contig10538_at	0.032295	-2.05445	-
Contig10545_at	0.049286	-0.88354	-
Contig10564_at	0.045918	-1.1608	Os.38403.1.S1_s_at
Contig10565_s_at	0.039035	-1.18953	Os.15365.1.S1_at
Contig10577_at	0.027504	1.41771	OsAffx.27130.1.S1_at
Contig10615_at	0.01943	2.05801	OsAffx.13540.1.S1_at
Contig10618_at	0.045537	-0.97123	Os.11312.1.S1_at
Contig10621_at	0.028896	0.97251	-
Contig10624_at	0.015125	2.05372	Os.14520.1.S1_at
Contig10626_at	0.012737	-2.19863	Os.5384.1.S1_at
Contig10628_at	0.046952	0.925433	Os.7712.1.S1_a_at
Contig10635_at	0.016807	1.39864	Os.8400.1.S1_at
Contig10642_at	0.027236	1.02146	Os.51780.1.S1_at
Contig10655_at	0.010178	-1.99545	-
Contig10667_at	0.02896	2.45285	Os.22341.1.S1_at
Contig10668_at	0.029943	0.96367	Os.9804.1.S1_at
Contig10681_at	0.013431	1.33638	Os.11516.1.S1_s_at
Contig10693_at	0.009102	-2.89886	Os.47801.1.S1_at
Contig10699_at	0.044478	1.27908	Os.14194.1.S1_at
Contig10719_at	0.010647	2.48078	Os.51945.1.S1_at
Contig10726_at	0.007073	-3.2794	Os.54410.1.S1_at
Contig10753_at	0.035885	1.39264	Os.49140.1.S2_at
Contig10765_at	0.032535	1.04582	Os.3122.1.S1_at
Contig10771_s_at	0.011536	1.53937	Os.13225.1.S1_a_at
Contig1086_at	0.045918	0.859424	OsAffx.28094.1.S1_at
Contig10860_at	0.019054	2.91389	Os.2219.1.S1_at
Contig10877_at	0.033488	-1.62916	Os.39963.1.S1_at
Contig10880_at	0.032119	-1.19539	Os.18127.1.A1_at
Contig10900_at	0.043712	0.818506	Os.52480.1.S1_at
Contig10911_at	0.014314	-1.60967	Os.20595.1.S1_a_at
Contig10922_at	0.04825	-0.91072	Os.7839.1.S1_at
Contig10934_at	0.017713	-5.78234	Os.55197.1.S1_at
Contig10942_at	0.013479	1.45929	Os.27510.1.A1_at
Contig10975_at	0.045253	-0.87245	Os.9659.1.S1_at
Contig10982_at	0.007299	-2.56978	Os.12638.1.S1_at
Contig10984_at	0.023073	-1.07143	Os.652.1.S2_a_at
Contig11005_at	0.040667	1.72062	OsAffx.19315.1.S1_x_at
Contig11005_s_at	0.009102	2.19287	Os.50046.1.S1_at
Contig11013_at	0.035321	0.977993	Os.47301.1.A1_at
Contig11023_at	0.018338	1.30851	-
Contig11024_at	0.019997	1.88218	-
Contig11028_at	0.049811	-0.73806	Os.5970.1.S1_at
Contig11041_at	0.028813	-2.34669	-
Contig11061_at	0.019759	1.44349	Os.22913.1.S1_at
Contig11090_at	0.019054	-3.09556	Os.25124.1.A1_at
Contig11092_at	0.028987	1.05824	Os.46685.1.S1_x_at
Contig11097_at	0.031845	-1.40902	OsAffx.5511.1.S1_at
Contig11099_at	0.046952	-1.40269	Os.953.1.S2_at
Contig11118_at	0.032818	-1.54008	Os.11195.1.S1_at
Contig11119_at	0.038904	-0.82328	Os.7277.1.S1_s_at
Contig11161_s_at	0.035803	0.962066	-
Contig11179_at	0.028444	1.11897	Os.4176.1.S1_at
Contig11192_at	0.042472	-1.02472	-
Contig112_at	0.014734	1.42749	Os.10654.1.S1_s_at
Contig11212_at	0.031145	1.21843	Os.17316.1.S1_at
Contig11213_at	0.010886	-2.64929	Os.49764.1.S1_at
Contig11226_at	0.044857	-0.92967	Os.5867.1.S1_at
Contig11227_at	0.026669	-1.09925	Os.5867.1.S1_at
Contig11237_at	0.010635	2.17202	Os.7622.1.S1_at
Contig11241_at	0.013431	-3.63408	Os.50640.1.S1_at
Contig11261_at	0.019054	1.18059	Os.18680.1.S1_at
Contig11310_at	0.044159	-0.75685	Os.55282.1.S1_x_at
Contig11335_s_at	0.023485	1.87809	Os.52672.1.S1_at
Contig11336_at	0.039672	1.52126	-
Contig11358_at	0.019054	1.28281	OsAffx.4163.1.S1_at
Contig11406_at	0.045386	1.12475	-
Contig11413_at	0.023983	3.1122	-
Contig11413_s_at	0.011235	2.91574	-
Contig11418_at	0.033842	-0.94948	-
Contig11433_s_at	0.023505	-1.10965	Os.24778.1.S1_at
Contig11434_at	0.023901	-1.09064	Os.24778.1.S1_at
Contig11437_s_at	0.016531	-1.79411	-
Contig11445_at	0.031622	-1.23451	-
Contig11446_at	0.035441	-1.30527	Os.8829.1.S1_at
Contig11464_at	0.030157	-1.33718	Os.29825.1.S1_a_at
Contig11520_at	0.033611	0.981034	Os.7466.1.S1_at
Contig11527_at	0.025195	-1.58031	Os.49152.1.S1_x_at
Contig11536_at	0.045903	-0.98345	-
Contig1157_at	0.018338	1.36804	-
Contig11583_at	0.033516	1.75709	Os.14358.4.S1_x_at
Contig1159_s_at	0.045086	1.96012	-
Contig11611_at	0.034748	-1.03069	-
Contig11615_at	0.011536	4.92322	Os.12119.1.S1_at
Contig11615_s_at	0.009102	2.88536	Os.12119.1.S1_at
Contig11618_at	0.014591	-2.67838	-
Contig11649_at	0.024764	1.66616	Os.49679.1.S1_at
Contig11667_at	0.011393	3.93901	Os.15417.1.S1_at
Contig11677_s_at	0.047974	0.961596	-
Contig11680_at	0.02384	1.36718	Os.16784.1.S1_at
Contig11684_at	0.01785	-1.34823	-
Contig11696_at	0.008351	-3.15991	Os.52036.1.S1_at
Contig11697_at	0.016692	1.13037	-
Contig11701_at	0.009425	1.91272	OsAffx.9719.1.S1_x_at
Contig11702_at	0.049286	-1.11146	Os.48567.1.S1_at
Contig11705_at	0.023962	-1.01474	Os.17826.1.A1_at
Contig11708_at	0.031462	1.52736	Os.12145.1.S1_at
Contig11709_at	0.014167	-2.56081	OsAffx.24603.1.S1_x_at
Contig11710_at	0.049481	-0.8264	-
Contig11720_at	0.023073	-1.57385	Os.50134.1.S1_at
Contig11737_at	0.026669	-1.07617	-
Contig11748_at	0.037661	-1.08824	Os.21075.1.S1_at
Contig1175_s_at	0.019055	1.0654	Os.4714.2.S1_x_at
Contig11769_at	0.017988	2.19277	OsAffx.17976.1.S1_at
Contig11793_at	0.049785	0.876069	Os.16437.1.S1_at
Contig11797_s_at	0.021211	1.11745	Os.34126.1.S1_at
Contig11799_at	0.011346	1.76249	Os.7527.1.S1_at
Contig11800_at	0.018595	-2.23162	Os.16164.1.S1_at
Contig11803_at	0.0438	-1.43529	-
Contig11805_at	0.01884	4.91914	Os.55394.1.S1_at
Contig11806_at	0.040775	1.49443	OsAffx.14232.1.S1_x_at
Contig11819_s_at	0.035321	-1.74805	Os.20077.1.S1_at
Contig11855_at	0.020437	-1.08714	Os.52288.1.S1_at
Contig11856_at	0.009102	-1.87209	Os.9851.1.S1_at
Contig1186_s_at	0.040973	-1.07258	Os.15822.1.S1_s_at
Contig11866_at	0.012169	2.71028	Os.27762.1.A1_at
Contig11870_at	0.02896	1.44848	Os.14184.1.S1_at
Contig11888_at	0.045842	-0.73339	Os.52138.1.S1_at
Contig11894_at	0.013431	1.81598	Os.10212.1.S1_at
Contig11896_at	0.030043	1.37697	Os.12198.1.S1_at
Contig11918_at	0.022634	2.54339	Os.7629.1.S1_at
Contig1192_s_at	0.041145	1.00386	Os.7988.1.S1_s_at
Contig11923_at	0.024983	2.78589	OsAffx.14412.2.S1_s_at
Contig11933_at	0.049744	0.916043	Os.11335.3.S1_x_at
Contig11935_at	0.020959	1.36691	Os.36995.1.S1_at
Contig11939_at	0.013514	3.86576	Os.18630.1.S1_at
Contig11957_at	0.023735	1.42718	OsAffx.28975.2.S1_at
Contig11966_at	0.02874	0.945189	Os.6188.1.S1_at
Contig11993_at	0.012114	3.85053	OsAffx.26367.1.S1_at
Contig11998_at	0.031622	-1.77523	OsAffx.26367.1.S1_at
Contig12000_at	0.047299	1.22741	Os.25589.3.S1_x_at
Contig12005_at	0.00607	3.73159	-
Contig12007_s_at	0.020913	3.08748	Os.16891.1.S1_at
Contig12013_s_at	0.019054	2.22713	Os.10091.1.S1_at
Contig12014_at	0.029039	3.99723	OsAffx.24964.1.S1_s_at
Contig12023_at	0.024432	1.38845	Os.7521.1.S1_at
Contig1203_at	0.027799	-1.00666	Os.28095.1.S1_at
Contig12042_at	0.044764	1.20443	Os.43600.1.S1_at
Contig12043_at	0.009425	2.6341	OsAffx.28185.1.S1_at
Contig12053_at	0.019997	-1.14788	-
Contig12073_at	0.040775	1.54236	Os.6009.3.S1_a_at
Contig12113_at	0.037461	0.920376	Os.49226.1.S1_at
Contig1213_at	0.013431	-1.46562	Os.11039.2.S1_x_at
Contig12132_s_at	0.015782	1.64021	Os.51132.1.S1_at
Contig12143_at	0.012114	1.56455	Os.3318.1.S1_at
Contig12150_at	0.049744	-1.23579	-
Contig12177_at	0.044857	-1.16846	-
Contig12196_at	0.034417	1.11655	-
Contig1223_at	0.045852	1.42184	-
Contig12230_s_at	0.02375	-1.32428	Os.53166.1.S1_at
Contig12256_at	0.038521	1.21891	Os.9535.2.S1_x_at
Contig12263_at	0.039916	0.95626	Os.9506.1.S1_a_at
Contig12274_at	0.020943	1.20402	-
Contig12288_at	0.01956	3.97448	-
Contig12291_at	0.030157	1.60481	Os.2611.1.S1_a_at
Contig12301_at	0.014821	1.32549	OsAffx.17491.1.S1_at
Contig12369_at	0.036329	-0.96412	Os.53764.1.S1_at
Contig12389_s_at	0.033291	-1.01093	-
Contig12408_at	0.014694	1.28812	Os.52283.1.S1_at
Contig12416_at	0.021446	1.92294	-
Contig12420_at	0.021129	1.52625	-
Contig12425_at	0.039052	-1.03015	Os.35606.1.S1_at
Contig12445_at	0.01385	-1.70146	Os.8741.1.S1_at
Contig12464_at	0.043392	0.776499	Os.27590.1.S1_at
Contig12469_at	0.010886	3.40664	Os.55382.1.S1_at
Contig12472_at	0.002611	3.70098	Os.10583.1.S1_s_at
Contig12481_at	0.007073	2.59812	OsAffx.17931.1.A1_at
Contig12508_s_at	0.011235	1.7135	Os.26879.1.S1_at
Contig12521_at	0.0303	1.03302	OsAffx.24640.1.S1_at
Contig12539_s_at	0.021556	1.53892	-
Contig12545_at	0.031891	1.40786	Os.7707.1.S1_at
Contig12553_at	0.036329	-2.31304	Os.49677.1.S1_at
Contig12574_at	0.002366	5.39424	Os.14415.1.S1_a_at
Contig12579_at	0.022198	1.11411	OsAffx.29496.1.S1_at
Contig12580_at	0.012311	-3.26363	Os.10743.1.S1_at
Contig12587_at	0.046134	1.43965	Os.43898.1.S1_x_at
Contig12590_at	0.011998	1.54262	Os.55658.1.S1_at
Contig12596_at	0.017988	1.45313	Os.11934.1.S1_at
Contig12644_at	0.031845	1.24958	Os.54569.1.S1_x_at
Contig12652_at	0.04676	1.72247	Os.10235.1.S1_at
Contig12671_at	0.043605	-0.87833	-
Contig12674_at	0.018185	1.212	Os.27097.1.A1_x_at
Contig12678_at	0.013431	1.63736	OsAffx.19332.1.S1_at
Contig12684_at	0.044016	0.941252	Os.41283.1.S1_at
Contig12688_at	0.018657	2.41584	Os.5821.1.S1_at
Contig12692_at	0.014591	-3.05412	OsAffx.15981.1.S1_at
Contig12692_s_at	0.020448	-3.82806	-
Contig12695_at	0.049785	0.799042	Os.8230.1.S1_at
Contig12700_at	0.021129	-1.65464	Os.5384.1.S1_at
Contig12708_at	0.015125	-5.36485	Os.11419.1.S1_at
Contig12709_at	0.014734	-2.42181	-
Contig12723_at	0.043793	0.751555	Os.20606.1.S1_at
Contig12724_at	0.044857	1.09428	-
Contig12734_at	0.030937	-1.08183	-
Contig12737_at	0.007941	2.34196	-
Contig12768_at	0.014167	1.60118	Os.11389.1.S1_at
Contig12771_at	0.027504	-1.28674	Os.14844.1.A1_at
Contig12772_s_at	0.020913	-1.31532	Os.14844.1.A1_at
Contig12778_at	0.012692	1.37037	Os.19306.1.S1_at
Contig12783_at	0.021071	1.32126	Os.27915.1.S1_at
Contig12793_at	0.049481	0.830968	OsAffx.4662.1.A1_at
Contig12820_at	0.046129	-0.84503	OsAffx.30069.1.S1_at
Contig12827_at	0.042357	-0.79702	-
Contig12833_at	0.044289	0.912137	Os.37602.2.S1_x_at
Contig12868_at	0.016531	-3.86173	-
Contig12873_at	0.041088	-1.62691	Os.32071.1.S1_at
Contig12888_at	0.029286	-0.95289	-
Contig12913_s_at	0.029351	1.65233	Os.53258.1.S1_at
Contig12918_at	0.048793	-3.59329	Os.7678.1.S1_at
Contig12925_s_at	0.030354	1.00242	Os.11866.1.S1_at
Contig12928_at	0.029914	1.44681	Os.5412.1.S1_at
Contig12939_at	0.031823	1.21304	Os.26484.1.S1_at
Contig1294_at	0.042829	-1.73765	-
Contig12945_at	0.01785	-1.89962	Os.26943.1.S1_at
Contig12959_at	0.012737	2.81897	Os.18687.1.S1_a_at
Contig12966_at	0.032535	1.15539	Os.19594.1.A1_at
Contig12968_at	0.040991	3.72492	Os.12535.1.S1_at
Contig12969_s_at	0.023889	1.72623	-
Contig12998_at	0.035114	-1.62352	Os.53631.1.S1_at
Contig1300_x_at	0.017768	-1.12203	Os.10756.1.S1_at
Contig13005_at	0.02874	1.97536	OsAffx.15366.1.S1_at
Contig13011_s_at	0.020693	3.0847	-
Contig1302_at	0.049404	1.2573	Os.9579.1.S1_at
Contig13030_s_at	0.041085	3.03989	Os.8900.1.S1_a_at
Contig13046_at	0.033563	-0.8429	Os.50307.1.S1_at
Contig13049_at	0.047154	3.76178	OsAffx.19350.1.S1_at
Contig13066_at	0.04338	-0.8382	Os.11911.1.S1_at
Contig13074_at	0.012114	2.51407	OsAffx.24672.1.S1_at
Contig13075_at	0.034662	1.78838	Os.962.1.S1_at
Contig13086_s_at	0.02384	1.59389	Os.51227.1.S1_x_at
Contig13089_at	0.017988	-2.79262	Os.32943.1.S1_at
Contig13094_s_at	0.041475	0.895538	Os.50951.1.S1_at
Contig13134_at	0.044159	0.924772	-
Contig13148_at	0.026597	-1.26503	-
Contig13189_at	0.027532	-1.472	Os.24612.1.A1_at
Contig13190_at	0.030157	-1.59244	Os.2954.1.S1_at
Contig13210_at	0.028088	-1.7707	Os.35778.1.S1_at
Contig13218_at	0.013431	-1.35931	-
Contig1324_at	0.032318	1.84943	Os.51308.1.S1_at
Contig13249_at	0.048506	-1.20665	-
Contig13256_at	0.043309	-0.94614	-
Contig13273_at	0.037486	0.871987	-
Contig13288_at	0.04018	-1.32048	Os.13008.1.S1_at
Contig13298_at	0.039101	0.986071	Os.27346.1.S1_at
Contig13313_at	0.018486	1.30102	Os.20207.1.S1_at
Contig13318_at	0.021556	1.85551	Os.32108.2.S1_x_at
Contig1334_at	0.033842	-1.58848	-
Contig13355_at	0.009102	3.37405	Os.26054.1.S1_at
Contig1336_at	0.01943	-1.14294	-
Contig1337_s_at	0.007073	-2.76561	-
Contig13370_s_at	0.012114	1.82154	Os.5408.1.S1_at
Contig13371_at	0.013211	1.73536	-
Contig13376_at	0.045162	1.09671	Os.46691.1.A1_x_at
Contig13385_s_at	0.015125	-1.44458	Os.30866.1.S1_at
Contig13408_at	0.029451	1.21512	-
Contig13409_at	0.011235	1.80515	Os.48405.1.A1_at
Contig13414_at	0.034748	0.92577	OsAffx.31478.1.S1_at
Contig13424_at	0.025977	1.55853	Os.54618.1.S1_at
Contig13429_at	0.02384	1.42713	OsAffx.23090.3.S1_x_at
Contig13477_at	0.015012	2.15343	Os.609.3.S1_a_at
Contig13480_at	0.002843	-3.85111	-
Contig13481_at	0.014725	2.13341	Os.53183.1.S1_at
Contig13508_at	0.027799	1.1811	Os.28457.1.S1_at
Contig13516_at	0.030473	-1.34965	OsAffx.28643.1.S1_at
Contig13523_at	0.0169	3.14624	Os.57527.1.S1_at
Contig13524_at	0.032318	1.92222	-
Contig13544_at	0.045918	1.29949	OsAffx.27621.1.S1_s_at
Contig13569_at	0.015125	1.52419	-
Contig1357_at	0.026597	1.1893	OsAffx.23220.1.S1_x_at
Contig13587_s_at	0.025288	1.82352	Os.22461.1.S1_at
Contig13600_at	0.049551	0.915097	Os.13862.1.S1_at
Contig13627_at	0.030258	-0.8572	OsAffx.11509.1.S1_at
Contig13632_at	0.041088	3.03805	-
Contig13634_at	0.029234	1.33161	-
Contig13644_at	0.037918	-1.42069	Os.49408.1.S1_at
Contig13658_at	0.017768	1.93491	Os.18595.1.A1_at
Contig13664_at	0.004603	-2.60574	Os.8320.1.S1_at
Contig13678_s_at	0.017389	-1.65554	Os.13595.2.S1_x_at
Contig13689_at	0.023831	1.38096	Os.47784.1.S1_at
Contig13707_at	0.031145	1.12677	Os.51989.1.S1_at
Contig13714_at	0.019198	1.82198	Os.34087.4.S1_x_at
Contig13717_at	0.035305	1.37709	Os.4185.1.A1_at
Contig13724_at	0.019997	1.71507	Os.49443.1.S1_at
Contig13735_at	0.023485	1.34108	Os.11981.1.S1_x_at
Contig1374_at	0.036045	-1.73838	-
Contig13740_at	0.019055	1.60896	Os.57027.1.S1_x_at
Contig13774_at	0.041241	1.00388	Os.54343.1.S1_at
Contig13800_at	0.037712	1.15109	Os.28064.1.S1_at
Contig13803_at	0.030761	1.23484	OsAffx.10522.1.S1_at
Contig13824_at	0.049788	0.857612	Os.36975.3.S1_x_at
Contig13847_s_at	0.009102	6.24663	Os.30258.1.S1_at
Contig13848_at	0.011536	4.93879	Os.35642.2.S1_x_at
Contig1385_at	0.021949	-1.46363	Os.9438.1.S1_at
Contig13851_at	0.037272	0.980187	Os.23243.2.S1_at
Contig13852_at	0.010704	3.3219	Os.49529.1.S1_at
Contig13866_at	0.019759	-2.36332	Os.56789.1.S1_at
Contig13885_at	0.004603	5.0799	Os.41164.1.S1_at
Contig13888_at	0.046262	1.17183	Os.8921.1.S1_at
Contig13902_at	0.043846	-0.96346	Os.26865.1.S1_at
Contig13914_at	0.044537	-0.86894	OsAffx.22593.2.S1_s_at
Contig13923_at	0.040667	-0.78838	OsAffx.26288.1.S1_at
Contig13931_at	0.009102	2.3308	-
Contig13932_at	0.015125	3.795	Os.30866.1.S1_at
Contig13953_at	0.032109	0.94446	Os.50800.1.S1_at
Contig13965_at	0.022167	1.18451	-
Contig13969_at	0.023889	1.2645	Os.15568.1.S1_at
Contig13990_at	0.019759	1.87913	Os.53605.1.S1_at
Contig13997_at	0.013431	2.45854	Os.5983.1.S1_at
Contig14004_at	0.031622	0.961994	-
Contig14008_at	0.039916	2.45817	Os.606.1.S1_at
Contig14020_at	0.020913	2.50675	Os.11246.1.S1_at
Contig1403_at	0.028896	-2.52716	Os.34438.1.S1_x_at
Contig14068_at	0.038921	-0.75925	Os.53781.1.S1_at
Contig14088_s_at	0.024241	1.07894	Os.1798.1.S1_at
Contig14089_at	0.044764	0.76399	Os.27724.2.A1_a_at
Contig14095_at	0.003001	3.51518	Os.55634.1.S1_at
Contig14100_at	0.019423	1.67236	OsAffx.23156.1.S1_at
Contig14102_at	0.023176	1.03118	Os.51391.1.S1_at
Contig14148_at	0.029605	-1.62935	Os.46898.1.S1_at
Contig14161_at	0.027622	1.58065	OsAffx.2759.1.S1_x_at
Contig14166_at	0.049166	1.19786	OsAffx.2490.1.S1_at
Contig14182_at	0.040973	-1.15011	-
Contig14183_s_at	0.031622	-0.9234	Os.1660.1.S1_at
Contig14203_s_at	0.012737	2.28628	Os.55256.1.S1_at
Contig14220_at	0.048518	1.02147	Os.10333.1.S1_at
Contig14253_at	0.03616	2.99182	Os.25122.1.S1_at
Contig14258_at	0.031046	1.20331	Os.16882.3.S1_x_at
Contig14290_at	0.023485	1.18663	Os.24901.1.A1_at
Contig14291_at	0.037043	-0.9598	Os.18942.3.A1_a_at
Contig14292_at	0.014382	2.77353	Os.1000.1.S1_at
Contig14307_at	0.018917	1.3188	-
Contig14310_at	0.041088	-0.85455	-
Contig14311_at	0.029937	0.897508	-
Contig14323_at	0.022739	1.56244	Os.24906.1.S1_at
Contig14346_at	0.036762	-0.77463	Os.15478.1.S1_x_at
Contig14396_at	0.021071	-1.32119	-
Contig14442_at	0.048719	-0.9131	Os.31883.1.A1_at
Contig14450_at	0.032822	-1.94275	Os.23231.1.A1_at
Contig14452_at	0.029683	0.950088	Os.54746.1.S1_at
Contig1446_s_at	0.048719	-0.69944	Os.10920.2.A1_a_at
Contig14472_at	0.041154	2.3337	Os.17143.1.S1_at
Contig14507_at	0.017518	-2.15327	OsAffx.1892.1.S1_at
Contig14535_at	0.017988	-1.82187	-
Contig14555_s_at	0.01884	2.37338	Os.11301.1.S1_x_at
Contig14587_s_at	0.036225	0.801705	Os.24634.1.A1_s_at
Contig1459_at	0.019054	-2.25781	Os.14187.1.S1_at
Contig14639_at	0.028499	1.26432	OsAffx.19559.1.S1_at
Contig14649_s_at	0.033552	1.06618	Os.50746.1.S1_at
Contig14657_at	0.032035	1.20914	OsAffx.23999.1.S1_x_at
Contig14673_at	0.049551	-0.94977	OsAffx.15124.1.S1_at
Contig14675_at	0.02719	-1.8985	Os.54965.1.S1_at
Contig14702_at	0.039916	1.09829	Os.11593.1.S1_x_at
Contig14708_at	0.02658	1.05242	Os.24768.1.S1_x_at
Contig14712_at	0.013211	3.61508	Os.49529.1.S1_at
Contig14713_at	0.020705	1.17821	Os.46045.3.S1_x_at
Contig14714_at	0.017713	1.87188	Os.9632.1.S1_at
Contig14715_at	0.023649	1.82617	Os.50449.1.S1_at
Contig14719_s_at	0.012136	1.95345	Os.15185.1.S1_s_at
Contig14721_at	0.039922	-0.97473	Os.15729.1.S1_at
Contig14732_at	0.004603	3.82626	Os.27969.1.S1_at
Contig14793_at	0.035321	1.2681	Os.12208.1.S1_at
Contig14802_at	0.017768	1.38895	Os.22915.1.S1_at
Contig14813_at	0.045449	1.8596	Os.8553.1.S1_at
Contig14841_at	0.017768	1.56066	-
Contig14841_s_at	0.021771	1.55714	-
Contig14849_at	0.030092	1.48428	Os.52104.1.S1_at
Contig14874_at	0.021101	1.07215	OsAffx.5257.1.S1_at
Contig14885_at	0.029509	1.94683	Os.57089.1.S1_at
Contig14887_at	0.030368	-1.8529	Os.6670.1.S1_at
Contig14892_at	0.037756	-1.02724	-
Contig1492_at	0.043299	-0.99979	-
Contig14949_at	0.019383	1.6743	Os.9913.1.S1_at
Contig14951_at	0.035877	-1.01024	Os.14500.1.S2_at
Contig14999_at	0.023073	1.48217	Os.26386.1.S1_a_at
Contig15026_at	0.025327	0.945087	Os.13474.1.S1_at
Contig1503_s_at	0.02761	2.5634	Os.7916.1.S1_at
Contig15047_at	0.049909	-0.87763	Os.22271.2.S1_x_at
Contig1506_s_at	0.014821	1.6691	-
Contig1507_at	0.007073	2.07761	Os.7916.1.S1_at
Contig1508_s_at	0.017518	1.24948	Os.7916.1.S1_at
Contig15111_at	0.014734	2.77043	OsAffx.12379.1.S1_at
Contig15116_at	0.013211	1.82724	Os.18724.1.S1_a_at
Contig1512_at	0.038973	1.77356	-
Contig15137_at	0.024983	1.11511	-
Contig15142_at	0.013211	-2.01377	Os.41335.2.S1_x_at
Contig15151_at	0.041393	1.29378	-
Contig1516_s_at	0.019055	1.35839	Os.10894.1.S1_at
Contig15168_at	0.026301	-2.47097	-
Contig15171_s_at	0.039916	-0.78977	-
Contig15180_at	0.046262	-1.14571	Os.38404.1.S1_s_at
Contig15186_at	0.01785	-1.49139	Os.37516.1.S1_at
Contig15187_at	0.036312	1.33825	-
Contig15204_at	0.023485	1.38648	-
Contig15211_at	0.013211	2.98669	Os.11558.1.S1_at
Contig15223_at	0.025533	0.972019	Os.11628.1.S1_at
Contig15227_at	0.023962	1.83203	Os.20136.1.S1_a_at
Contig15227_s_at	0.012508	1.98299	Os.20136.1.S1_a_at
Contig1523_at	0.036797	0.836447	Os.5869.3.S1_x_at
Contig15241_at	0.039093	-0.79587	Os.37548.1.S1_at
Contig15250_at	0.032318	2.22501	Os.39652.1.S1_at
Contig15263_at	0.010857	1.96388	OsAffx.29648.1.S1_x_at
Contig15271_at	0.039666	1.21205	Os.52130.1.S1_at
Contig15276_at	0.036329	-2.34365	Os.51394.1.S1_at
Contig15279_s_at	0.021556	-2.82519	-
Contig1529_at	0.044104	0.867833	-
Contig15302_at	0.015782	1.55468	OsAffx.26383.1.S1_at
Contig15306_at	0.033291	-1.77014	Os.1041.1.S1_x_at
Contig15314_at	0.004886	-2.49265	-
Contig15354_at	0.044877	-0.95283	OsAffx.14492.1.S1_at
Contig15379_at	0.013431	2.1675	-
Contig15389_at	0.021186	1.51707	Os.16827.2.S1_at
Contig1539_s_at	0.035305	0.826013	Os.4837.1.S1_at
Contig15391_at	0.016654	1.69997	Os.49337.1.S1_at
Contig15430_at	0.003001	-5.97748	OsAffx.25178.1.S1_at
Contig15463_at	0.017824	1.19262	-
Contig15475_at	0.021002	-3.28531	OsAffx.28933.1.S1_x_at
Contig15509_at	0.028533	1.16139	Os.49191.1.S1_at
Contig15587_at	0.024443	3.096	Os.11990.1.S1_a_at
Contig15595_at	0.041813	-2.89839	-
Contig1560_at	0.027622	-1.0507	Os.11092.1.S1_at
Contig1561_at	0.028533	0.975503	Os.9268.1.S1_at
Contig15682_at	0.029943	-4.55333	Os.49521.1.S1_at
Contig1570_s_at	0.036451	2.09567	OsAffx.4981.1.S1_at
Contig15705_at	0.021556	3.29561	Os.42406.1.S1_at
Contig15715_at	0.043793	0.81683	OsAffx.3067.1.S1_at
Contig15719_at	0.017824	-1.40156	Os.11334.1.S1_x_at
Contig15721_at	0.025339	1.57627	OsAffx.13139.1.S1_x_at
Contig15728_at	0.036312	2.24392	Os.16805.1.S1_at
Contig15752_at	0.019759	2.10133	Os.6671.1.S1_a_at
Contig15771_at	0.023983	1.61157	Os.52120.1.S1_x_at
Contig15786_at	0.01785	2.28401	Os.17180.1.S1_at
Contig15809_x_at	0.038921	1.31973	Os.55267.1.S1_at
Contig15849_at	0.029434	-1.18455	-
Contig15910_at	0.017768	3.11322	-
Contig15934_at	0.009865	1.8944	Os.16997.1.S1_at
Contig15937_at	0.039916	1.03182	Os.10120.2.S1_at
Contig15964_at	0.045852	0.921771	-
Contig15981_at	0.018647	1.93357	Os.7902.1.S1_at
Contig15987_at	0.014591	2.07765	Os.51877.1.S1_x_at
Contig15998_at	0.016755	-2.19443	Os.27874.3.A1_at
Contig16010_at	0.009102	-4.88168	OsAffx.25038.1.S1_at
Contig16015_at	0.02933	1.91534	Os.15000.1.S1_a_at
Contig1604_at	0.021129	1.03091	Os.12627.1.S1_at
Contig16049_at	0.041393	-1.95621	OsAffx.17463.1.S1_at
Contig16059_at	0.048719	1.07328	Os.51415.2.S1_at
Contig16071_at	0.039904	1.17294	Os.9072.1.S1_at
Contig16086_at	0.018067	2.61567	-
Contig16107_at	0.011536	2.4622	Os.11899.1.S1_at
Contig16109_at	0.010852	-1.56985	-
Contig16116_at	0.013479	1.38637	Os.52420.1.A1_at
Contig16135_at	0.033473	2.46163	Os.10731.1.A1_at
Contig16148_at	0.045156	0.840455	Os.19541.1.S1_at
Contig1615_s_at	0.029905	-0.93	-
Contig1616_at	0.012114	3.47641	Os.46631.1.S1_x_at
Contig16181_at	0.014821	1.61673	Os.44471.1.S1_a_at
Contig16209_at	0.027504	1.75026	Os.21123.1.S1_at
Contig16262_at	0.04947	-2.06305	Os.38256.1.S1_at
Contig16305_at	0.016531	4.17567	Os.5279.1.S1_at
Contig16313_at	0.048144	0.947525	Os.34400.1.S1_at
Contig1632_at	0.014853	-4.32797	Os.2416.1.S1_a_at
Contig16326_at	0.025097	1.26792	Os.10613.1.S1_at
Contig16344_at	0.025587	1.45753	Os.38001.1.A1_at
Contig16386_at	0.041153	0.948327	OsAffx.20258.1.S1_at
Contig16389_at	0.013778	-2.29777	-
Contig16393_at	0.028606	1.11859	Os.4468.1.S1_at
Contig16403_at	0.010886	-1.5515	Os.51846.1.S1_x_at
Contig16427_at	0.011235	2.57122	OsAffx.26608.1.S1_x_at
Contig16450_at	0.034748	-0.82393	-
Contig16464_at	0.028896	1.6231	OsAffx.2947.1.S1_at
Contig16482_at	0.041974	2.65547	Os.50495.1.S1_at
Contig16492_at	0.030929	-1.36368	Os.34575.1.S1_at
Contig16529_at	0.021556	-3.28051	-
Contig16595_at	0.018741	1.11077	Os.27652.1.S1_at
Contig16609_at	0.02497	-1.00237	Os.5427.1.S1_at
Contig16611_at	0.044416	-1.04715	Os.17259.1.S1_at
Contig16618_at	0.046207	1.11536	Os.15198.1.S1_at
Contig16636_at	0.040146	-1.27353	OsAffx.32160.1.S1_at
Contig16682_at	0.043005	0.929715	Os.11526.1.S1_at
Contig1672_s_at	0.044044	0.846313	Os.11824.1.S1_x_at
Contig1678_s_at	0.035224	1.15955	-
Contig16787_at	0.011269	-2.09977	-
Contig16809_at	0.040631	-1.09449	-
Contig16814_at	0.02874	1.32363	Os.51172.1.S1_x_at
Contig16816_at	0.016778	1.73729	Os.37516.1.S1_at
Contig16828_at	0.040747	1.86235	Os.10493.1.S1_at
Contig16848_at	0.011235	2.1729	Os.27587.1.S1_at
Contig16887_at	0.032459	-1.5194	OsAffx.11835.1.S1_x_at
Contig16901_at	0.024115	2.37502	OsAffx.20201.1.S1_x_at
Contig16904_at	0.03927	0.884413	Os.27561.1.S1_at
Contig16910_at	0.026669	1.42757	-
Contig16917_at	0.027092	0.956178	Os.1070.1.S1_at
Contig1692_at	0.04931	-0.93636	-
Contig16923_at	0.035107	-1.1709	Os.467.1.S1_a_at
Contig1694_s_at	0.041393	0.865375	OsAffx.27508.111.S1_s_at
Contig16958_at	0.036479	1.18036	Os.25543.1.S1_at
Contig16980_at	0.021988	-1.1433	Os.15215.1.S1_at
Contig16984_at	0.044077	0.977087	-
Contig16985_at	0.045918	0.858145	Os.12986.1.S1_at
Contig17001_at	0.004603	-4.14999	-
Contig1701_s_at	0.035676	-2.9197	OsAffx.31140.1.S1_at
Contig17012_at	0.012169	3.32156	Os.22596.1.S1_s_at
Contig17058_s_at	0.008295	1.86753	Os.4324.1.S1_at
Contig17085_at	0.029644	-2.17949	-
Contig17086_at	0.036141	2.14865	Os.5431.1.S1_at
Contig1709_at	0.0238	-3.53763	Os.12633.1.S1_s_at
Contig17091_at	0.009102	3.94155	OsAffx.15991.1.S1_at
Contig17107_at	0.016531	-1.56091	Os.7242.1.S1_at
Contig17109_at	0.045108	-1.2932	Os.9841.1.S1_at
Contig17131_at	0.048825	1.25137	Os.8115.1.S1_at
Contig17141_at	0.037841	-0.79836	-
Contig17152_at	0.019856	1.77213	-
Contig17236_at	0.021863	1.49796	Os.14625.1.S1_at
Contig1727_s_at	0.037712	0.77239	Os.12723.1.S1_at
Contig17287_at	0.015757	1.28196	Os.7263.1.S1_at
Contig17334_at	0.036312	-1.08123	OsAffx.16008.1.S1_at
Contig17341_at	0.036045	1.14023	-
Contig17344_at	0.035321	2.73624	-
Contig1736_at	0.020889	-2.04328	Os.53604.1.S1_at
Contig17360_at	0.049744	0.936702	Os.52673.1.S1_at
Contig1737_at	0.032535	-1.98304	Os.53604.1.S1_at
Contig17379_at	0.048962	0.918512	Os.15994.1.S1_at
Contig17408_at	0.014382	1.63803	Os.17034.1.S1_at
Contig17412_at	0.019473	2.55092	OsAffx.26826.1.S1_at
Contig17460_at	0.016531	1.59677	Os.48012.1.S1_x_at
Contig17471_at	0.022893	1.94817	-
Contig17502_at	0.048286	1.84101	Os.39043.1.S1_s_at
Contig17572_at	0.037136	-0.8972	-
Contig1758_s_at	0.017389	1.27475	Os.11976.1.S1_a_at
Contig1760_s_at	0.007941	1.90996	Os.46071.1.S1_at
Contig17621_at	0.016127	1.95438	OsAffx.3580.1.S1_at
Contig17649_at	0.023521	-2.03854	-
Contig17684_at	0.049823	1.03524	Os.16248.1.S1_at
Contig17701_at	0.031091	0.958795	Os.10753.1.S2_a_at
Contig1771_s_at	0.043719	0.826903	Os.12394.1.S1_at
Contig17722_at	0.019527	-1.95563	Os.55517.1.S1_x_at
Contig1774_at	0.009201	1.77059	Os.7873.1.S1_x_at
Contig17759_at	0.019054	1.96242	Os.21629.1.S1_at
Contig17838_at	0.029943	1.3267	Os.7578.1.S1_at
Contig1784_at	0.021848	1.2058	Os.2407.1.S1_at
Contig17849_at	0.040973	0.917449	Os.27825.1.S1_at
Contig17862_at	0.027768	-1.60932	-
Contig17873_at	0.020872	-2.47369	Os.30193.1.S1_at
Contig17910_at	0.023962	2.67004	-
Contig17921_at	0.010778	1.74398	Os.5986.1.S1_at
Contig17926_at	0.018621	-1.86895	-
Contig17951_at	0.038562	-0.94519	Os.49162.1.S1_at
Contig17965_at	0.021556	-1.15056	OsAffx.24877.1.S1_at
Contig17968_at	0.029753	1.89973	-
Contig1797_x_at	0.029516	1.5836	Os.28397.1.S3_at
Contig17976_at	0.027799	0.935065	Os.27014.1.S1_at
Contig17978_at	0.014382	1.58215	Os.14393.1.S1_x_at
Contig1803_at	0.00926	2.41032	Os.9330.1.S2_x_at
Contig18044_at	0.039916	-0.78121	Os.25492.1.S1_at
Contig18051_at	0.023176	4.21861	-
Contig18078_at	0.02379	0.99327	-
Contig18108_at	0.040519	1.42975	-
Contig18109_at	0.035114	0.857878	Os.10274.1.S1_a_at
Contig1812_at	0.007019	-2.52451	-
Contig18135_at	0.04918	2.23194	-
Contig1814_at	0.027608	1.00674	-
Contig18140_at	0.003001	-3.96961	-
Contig18141_at	0.029943	-2.16233	OsAffx.30174.1.S1_at
Contig1815_at	0.027799	0.95453	Os.28403.1.S1_a_at
Contig18178_at	0.013533	1.89835	Os.19034.1.S1_at
Contig18212_at	0.017314	1.5455	-
Contig18218_at	0.045842	-1.01592	Os.18351.2.S1_x_at
Contig1824_s_at	0.014412	1.60863	Os.12148.1.S1_at
Contig18242_s_at	0.014382	-2.76191	-
Contig18255_at	0.013431	2.1926	Os.11602.1.S1_at
Contig18274_at	0.004363	3.17742	Os.2243.1.S1_a_at
Contig1828_at	0.032318	0.854363	-
Contig18304_at	0.023462	-1.48472	-
Contig18319_at	0.030354	-3.82071	Os.51758.2.S1_at
Contig18326_at	0.02896	-1.15511	Os.7930.1.S1_x_at
Contig18332_at	0.007804	-2.01397	OsAffx.13479.1.S1_at
Contig18348_at	0.045108	1.20116	-
Contig18354_at	0.043673	0.835153	Os.27417.1.S1_at
Contig18356_at	0.013431	-2.03332	-
Contig18384_at	0.02393	1.49175	OsAffx.30548.1.S1_at
Contig18387_at	0.039003	-1.3554	Os.14852.1.A1_at
Contig184_at	0.044252	0.867183	Os.9361.1.S1_s_at
Contig18416_at	0.041813	1.23627	Os.11762.1.S2_x_at
Contig18434_at	0.048139	1.35814	Os.7004.1.S1_at
Contig18435_at	0.025943	1.61966	Os.53306.1.S1_at
Contig18460_at	0.039198	1.1787	-
Contig18487_at	0.036225	0.900016	Os.7505.2.S1_at
Contig18517_at	0.011235	-2.72285	OsAffx.12868.1.S1_at
Contig1852_at	0.018917	2.39066	Os.11552.1.S2_at
Contig18582_at	0.016531	-1.70769	Os.50134.1.S1_at
Contig1864_at	0.038713	1.5443	Os.50838.1.A1_at
Contig18643_at	0.017768	1.24697	Os.51211.1.S1_at
Contig18654_at	0.016361	4.53744	OsAffx.23922.1.S1_at
Contig18665_at	0.040726	1.07852	Os.12517.1.A1_at
Contig1868_at	0.020353	-1.74843	OsAffx.21931.1.S1_at
Contig18687_at	0.036744	1.92921	Os.17906.1.S1_at
Contig18690_at	0.0238	1.89374	Os.50909.1.S1_at
Contig18698_at	0.017518	2.40696	Os.2230.1.S1_at
Contig18704_at	0.044155	2.75145	OsAffx.30014.1.S1_at
Contig1871_at	0.019283	4.35053	Os.11549.1.S1_at
Contig18745_at	0.029039	1.37788	OsAffx.24066.1.S1_x_at
Contig18750_at	0.028533	-1.64553	-
Contig18762_at	0.016531	-1.33058	Os.51877.1.S1_x_at
Contig18763_at	0.016407	-1.24044	Os.38014.1.S1_at
Contig18795_at	0.023983	2.01122	-
Contig18833_at	0.048232	-0.83625	Os.7624.1.S1_at
Contig18869_at	0.049481	-1.48857	Os.52843.1.S1_at
Contig1888_at	0.021771	1.03824	Os.12624.1.S1_s_at
Contig18913_at	0.015125	1.93648	Os.50599.1.S1_x_at
Contig18923_at	0.02102	-1.23274	-
Contig18926_at	0.03193	-1.9779	Os.55181.1.S1_at
Contig18966_at	0.017713	1.39425	Os.11476.1.S1_at
Contig18972_at	0.016945	-2.67481	-
Contig18979_at	0.028896	0.857122	Os.26507.1.S1_a_at
Contig18984_s_at	0.027799	0.971184	Os.16968.1.S1_at
Contig1900_at	0.030109	-1.80997	Os.9057.1.S1_a_at
Contig1903_at	0.023505	-1.42796	Os.7158.1.S1_a_at
Contig19036_at	0.036329	-0.81107	Os.19340.1.S1_at
Contig191_at	0.027532	0.964538	-
Contig191_s_at	0.014821	1.31139	OsAffx.25021.1.S1_at
Contig19105_at	0.015782	-2.59212	Os.10344.1.S1_at
Contig19116_at	0.010778	2.05631	Os.6007.1.S1_at
Contig19202_at	0.043793	1.24984	Os.53567.1.S1_at
Contig19249_at	0.020448	-1.68186	Os.17340.1.S1_at
Contig19256_at	0.020415	2.24889	Os.27170.1.S1_at
Contig19265_at	0.0311	1.715	-
Contig19271_at	0.025322	1.22505	Os.49185.1.S1_at
Contig19273_at	0.02384	1.05264	Os.14297.1.S1_at
Contig19292_at	0.025288	3.16756	Os.5302.1.S1_a_at
Contig19330_at	0.008351	-2.87418	Os.23154.1.S1_at
Contig19346_at	0.02379	-1.03023	-
Contig19389_at	0.044718	1.30851	Os.35907.1.S1_at
Contig1942_at	0.023485	-1.69175	Os.53174.1.A1_s_at
Contig19427_at	0.017518	1.49966	-
Contig19438_at	0.044159	1.04479	Os.14145.1.A1_at
Contig19462_at	0.040775	-1.67309	Os.31379.1.S1_s_at
Contig19472_at	0.005422	4.38185	-
Contig19500_at	0.027386	-1.93372	-
Contig19502_at	0.049544	0.893086	OsAffx.6446.1.S1_at
Contig19506_at	0.010778	2.79699	-
Contig19526_at	0.04748	0.873167	Os.56230.1.S1_at
Contig1953_s_at	0.017768	1.26745	Os.10113.1.S1_at
Contig19553_at	0.043303	1.1023	OsAffx.18706.1.A1_at
Contig19567_at	0.01958	-1.6677	-
Contig19629_at	0.038185	0.794427	OsAffx.14240.1.S1_at
Contig19634_at	0.023901	2.26872	Os.18879.1.S2_at
Contig19707_at	0.019283	1.47	OsAffx.7765.1.S1_at
Contig19723_at	0.041813	0.870872	-
Contig19759_at	0.02795	2.02642	Os.47914.1.S1_at
Contig19784_at	0.012114	1.86166	-
Contig19809_at	0.021799	-2.04653	Os.54281.1.S1_at
Contig19821_at	0.039035	-0.96568	Os.17540.1.S1_at
Contig19843_at	0.003001	-5.52301	-
Contig19845_at	0.03011	1.47634	Os.27746.1.A1_at
Contig19854_s_at	0.028093	2.11959	Os.7496.1.S1_a_at
Contig19857_at	0.024791	-1.25449	Os.6400.1.S1_a_at
Contig19860_at	0.047299	-4.25768	-
Contig19862_at	0.045419	-1.39494	Os.14047.1.S1_a_at
Contig19872_at	0.0303	1.21159	-
Contig19893_at	0.037818	-0.87485	-
Contig19910_at	0.013211	-3.15091	-
Contig19921_at	0.015125	2.32956	OsAffx.4833.1.S1_x_at
Contig19935_at	0.023983	1.19917	Os.27788.1.S1_at
Contig19947_s_at	0.027622	-1.30146	Os.54727.1.S1_s_at
Contig19951_at	0.040775	1.24252	OsAffx.6337.1.S1_x_at
Contig19960_s_at	0.0311	-1.51533	Os.1147.1.A1_at
Contig19992_at	0.012114	-3.53696	Os.6274.1.S1_at
Contig200_at	0.023962	-1.286	-
Contig20014_at	0.039785	-0.83395	Os.25021.1.A1_at
Contig20024_at	0.040302	0.89393	-
Contig2004_s_at	0.023226	-5.2053	-
Contig20058_at	0.016407	1.24937	Os.12376.1.S1_at
Contig20067_at	0.020913	1.58359	Os.53579.1.S1_at
Contig2007_s_at	0.020195	-4.39768	-
Contig2008_s_at	0.023294	-3.01717	OsAffx.11879.1.S1_at
Contig20084_at	0.044764	-1.96307	Os.54412.1.S1_at
Contig20085_at	0.011346	-1.63234	Os.25027.3.S1_x_at
Contig20093_at	0.023073	1.40208	OsAffx.2572.1.S1_at
Contig20097_at	0.006003	2.5483	-
Contig2010_at	0.004603	-5.44706	Os.37773.1.S1_x_at
Contig2014_at	0.014654	-3.17097	Os.37773.1.S1_x_at
Contig20199_at	0.014382	-1.74495	-
Contig20217_s_at	0.041241	-1.61332	Os.19307.1.S1_at
Contig2022_at	0.027652	0.94653	Os.12056.1.S1_at
Contig20224_at	0.017768	1.1291	Os.8481.1.S2_a_at
Contig20239_at	0.046262	1.69687	Os.31290.1.S1_at
Contig20253_at	0.019759	2.4543	Os.14138.1.S1_at
Contig20267_at	0.014734	1.7637	Os.23206.1.S1_at
Contig20270_at	0.016783	1.98385	-
Contig20281_at	0.016755	2.05557	Os.26735.1.S1_at
Contig20287_at	0.029753	2.03824	-
Contig20309_at	0.016361	1.19381	Os.8204.1.S1_at
Contig20364_at	0.031622	1.14521	Os.52202.1.S1_at
Contig20376_at	0.045488	-1.97033	OsAffx.5977.1.S1_at
Contig2041_x_at	0.009865	2.83354	Os.4380.1.S1_at
Contig20416_at	0.016531	1.82949	-
Contig20431_at	0.044334	-1.60625	Os.1899.1.S1_at
Contig20567_at	0.013778	-2.34537	-
Contig20580_at	0.031622	-1.38703	Os.17918.1.S1_at
Contig20608_at	0.031085	0.986531	OsAffx.14311.1.S1_s_at
Contig20622_at	0.047974	0.807111	Os.16934.1.S1_at
Contig20626_at	0.030473	2.87622	Os.30239.1.S1_at
Contig20663_at	0.040631	1.04054	Os.15072.1.S1_at
Contig20667_at	0.045181	0.936678	-
Contig20711_at	0.033765	0.824963	-
Contig2080_at	0.018757	1.43569	Os.12371.1.S2_at
Contig20831_at	0.028046	2.75773	Os.25651.1.S1_at
Contig20832_at	0.01385	-2.08499	-
Contig20839_at	0.045108	0.82174	Os.50340.2.S1_x_at
Contig20863_at	0.040825	1.07357	OsAffx.16102.1.S1_x_at
Contig20870_at	0.006035	4.95769	Os.11471.1.S1_at
Contig20870_s_at	0.009102	3.14513	-
Contig20872_at	0.029943	-1.28802	Os.45877.1.S1_at
Contig2088_s_at	0.023226	-2.72823	Os.22594.2.S1_at
Contig2089_at	0.038146	0.924939	Os.5630.1.S1_at
Contig20936_at	0.015125	1.49867	-
Contig20981_at	0.014412	3.18018	Os.28441.1.S1_at
Contig21005_at	0.021556	3.87053	Os.28441.1.S1_at
Contig21011_at	0.019283	1.38794	OsAffx.11057.1.S1_x_at
Contig21026_at	0.012737	-2.78094	Os.36663.1.S1_at
Contig21098_at	0.029644	-2.22302	Os.10743.1.S1_at
Contig21103_at	0.033563	1.89731	Os.34358.1.S1_at
Contig21106_at	0.032535	1.37244	Os.15134.1.S1_at
Contig21110_at	0.041758	3.76382	-
Contig21140_at	0.021161	1.85771	OsAffx.30177.3.S1_at
Contig21170_at	0.022877	2.23434	Os.8304.1.S1_at
Contig21196_at	0.009102	5.17843	Os.49529.1.S1_at
Contig21203_at	0.034623	-1.3401	Os.980.1.S1_a_at
Contig21205_at	0.024294	1.24186	-
Contig21251_at	0.038921	-4.56487	OsAffx.27148.1.S1_x_at
Contig2133_x_at	0.039477	-1.01026	Os.33697.1.S1_at
Contig21349_at	0.02384	1.47238	-
Contig21378_at	0.021186	-1.64035	OsAffx.2460.1.S1_x_at
Contig21387_at	0.014734	1.69318	-
Contig21411_at	0.043131	0.998921	Os.28351.1.A1_a_at
Contig21426_at	0.02719	-3.07976	-
Contig2143_s_at	0.018486	1.18648	-
Contig21462_at	0.013431	5.07309	Os.28023.1.S1_at
Contig21515_s_at	0.004603	2.47703	OsAffx.25179.1.S1_at
Contig21613_at	0.004603	-3.50945	Os.42305.1.S1_s_at
Contig21661_at	0.034623	-1.58631	Os.24611.1.S1_at
Contig21692_at	0.049785	1.63603	Os.9519.1.S1_at
Contig21697_at	0.014821	-1.78739	Os.29747.2.S1_at
Contig21718_at	0.049681	1.41541	Os.5687.1.S1_at
Contig21749_at	0.030929	1.87561	Os.12918.2.S1_x_at
Contig21750_at	0.025943	1.10528	-
Contig21836_at	0.01943	-1.57264	Os.56019.1.S1_at
Contig21869_at	0.041088	0.902471	Os.10528.1.S1_s_at
Contig2187_at	0.043303	1.23509	Os.6634.1.S1_at
Contig21871_at	0.021149	-2.89174	OsAffx.28857.1.S1_at
Contig21952_at	0.019184	-1.33183	-
Contig21971_at	0.033976	-1.03808	OsAffx.16825.1.S1_s_at
Contig22030_at	0.033523	1.30745	Os.46541.2.S1_s_at
Contig22073_at	0.049744	2.65863	Os.2243.1.S1_a_at
Contig22088_at	0.045527	1.50589	Os.11791.1.S1_at
Contig22099_at	0.012095	1.45679	Os.19851.1.S1_at
Contig2213_s_at	0.018338	-2.79948	-
Contig22130_at	0.005417	-2.55492	Os.53085.1.S1_at
Contig22141_at	0.029753	-1.0022	-
Contig22164_at	0.048105	0.834985	Os.9403.1.S1_s_at
Contig22174_at	0.041393	1.01638	-
Contig22198_at	0.017713	2.21612	Os.41269.1.S1_at
Contig22230_at	0.046691	-2.95127	-
Contig22239_at	0.020693	-1.73893	Os.18318.1.S1_at
Contig22244_at	0.043793	2.59856	Os.49193.1.S1_at
Contig22289_at	0.007941	2.1177	OsAffx.27098.1.S1_at
Contig223_s_at	0.023226	-2.07108	Os.9169.1.S1_x_at
Contig22370_at	0.035441	1.27992	Os.52260.1.S1_at
Contig22403_at	0.044061	-0.95447	Os.53732.1.S1_a_at
Contig2241_at	0.021949	-1.19635	-
Contig22412_at	0.049268	0.717836	-
Contig22433_at	0.014734	-1.76176	-
Contig2248_at	0.006035	-4.34512	Os.12200.1.S1_s_at
Contig2249_at	0.027768	-1.77704	Os.12200.1.S1_s_at
Contig22530_at	0.006879	-2.26198	-
Contig2255_at	0.046085	1.41128	Os.5850.1.S1_at
Contig22556_at	0.034041	-1.65383	OsAffx.24094.1.S1_at
Contig22558_at	0.012169	1.43019	Os.46649.1.S1_x_at
Contig22626_at	0.014821	1.71695	Os.46546.2.S1_x_at
Contig22627_at	0.023485	1.69901	-
Contig22642_at	0.017768	1.95307	Os.55270.1.S1_s_at
Contig22653_at	0.021186	-3.47277	Os.15112.1.S1_at
Contig22666_at	0.014734	-3.78179	Os.7242.1.S1_at
Contig22727_at	0.043793	-0.79649	-
Contig22762_at	0.022171	1.10332	-
Contig2277_s_at	0.031145	0.9867	Os.15243.1.S1_a_at
Contig22773_at	0.016407	-2.36568	OsAffx.28045.1.S1_at
Contig2278_at	0.014734	1.4632	Os.15243.1.S1_a_at
Contig22839_at	0.022198	-2.10236	-
Contig2289_s_at	0.004603	5.50017	Os.26943.1.S1_at
Contig2300_s_at	0.015125	1.22338	-
Contig23004_at	0.031678	-1.06115	-
Contig23016_at	0.007073	1.84858	-
Contig23037_at	0.034662	1.65378	Os.49994.1.S1_at
Contig2306_s_at	0.001672	7.43288	Os.405.1.S1_a_at
Contig23062_at	0.045386	-1.32632	-
Contig23108_at	0.037223	-1.18489	Os.2322.1.S1_at
Contig2314_at	0.023505	1.69071	Os.12044.1.S1_at
Contig2320_s_at	0.019771	1.08189	Os.27963.1.A1_at
Contig23200_at	0.012114	-2.37558	Os.12946.1.S1_at
Contig23209_at	0.039048	1.90992	-
Contig23211_at	0.025907	-1.98775	Os.2196.1.S1_a_at
Contig23224_at	0.023505	3.82483	Os.38399.1.S1_at
Contig2330_x_at	0.025581	1.56899	OsAffx.27564.1.S1_at
Contig23305_at	0.013778	1.76945	Os.33928.3.S1_x_at
Contig23306_at	0.00607	3.07922	-
Contig23368_at	0.017194	2.60279	Os.49208.1.S1_at
Contig23369_at	0.030929	-1.25016	Os.54566.1.S1_at
Contig2339_at	0.016876	-1.38378	-
Contig23442_at	0.012737	-1.59417	Os.55402.1.S1_at
Contig2345_at	0.029895	-1.65886	-
Contig2346_at	0.043793	1.24239	Os.32141.1.S1_at
Contig2348_s_at	0.029943	1.24436	Os.5072.1.S1_at
Contig23488_at	0.023485	-0.96179	Os.3001.1.S1_at
Contig23511_at	0.044029	1.51608	Os.34478.2.S1_x_at
Contig23530_s_at	0.039449	1.25667	-
Contig23549_at	0.023268	-1.35051	Os.7366.1.S1_at
Contig2362_s_at	0.019771	1.17057	Os.11502.1.S1_at
Contig23669_at	0.018125	1.70599	Os.8511.1.S1_s_at
Contig23673_at	0.019054	-1.55005	Os.27684.1.S2_at
Contig23697_at	0.015295	2.88718	Os.31521.1.S1_at
Contig23705_at	0.020235	1.45143	Os.11621.1.S1_at
Contig23726_at	0.034691	-1.18796	Os.25006.1.A1_at
Contig23738_at	0.028575	1.17621	Os.5245.1.S1_at
Contig23771_at	0.024326	1.58414	Os.27011.1.A1_s_at
Contig23795_at	0.006205	3.25514	Os.15829.1.S1_at
Contig23882_at	0.047088	-1.76738	-
Contig2390_s_at	0.035114	-2.05888	Os.7535.1.S1_at
Contig23974_at	0.043392	-1.05725	-
Contig2399_at	0.014591	-1.54344	-
Contig23996_at	0.013431	1.68188	Os.56997.1.S1_at
Contig2400_at	0.02497	1.09061	Os.13477.1.S1_at
Contig2401_at	0.020913	-1.24424	-
Contig24017_at	0.020125	1.11607	Os.9385.1.S1_at
Contig24024_at	0.042062	0.729083	-
Contig2406_at	0.036045	-4.13382	-
Contig24062_at	0.014132	-1.36063	-
Contig24087_at	0.010778	2.55233	Os.17793.1.S1_at
Contig2412_at	0.00951	1.64889	-
Contig24125_at	0.036312	-1.05456	Os.26899.1.A1_at
Contig2416_at	0.039465	-2.62462	OsAffx.12979.1.S1_at
Contig24167_at	0.02384	-2.54228	OsAffx.5133.1.S1_at
Contig24228_at	0.014167	2.1847	Os.20940.1.S1_at
Contig2425_s_at	0.018185	1.30453	Os.2241.1.S1_a_at
Contig24253_at	0.019759	1.15224	Os.13717.1.S1_at
Contig24285_at	0.040775	1.00271	Os.10885.1.S1_at
Contig2430_at	0.028024	1.90328	Os.24864.3.S1_at
Contig24323_at	0.049811	-1.02093	-
Contig24328_at	0.010857	-3.08356	Os.11212.1.S1_at
Contig2433_s_at	0.008351	6.40566	Os.24864.3.S1_at
Contig24340_at	0.039922	-0.96032	Os.27098.2.A1_at
Contig24364_at	0.016361	1.17963	Os.27954.1.A1_at
Contig24410_at	0.025647	-1.37659	Os.52091.1.S1_at
Contig24415_at	0.027003	-2.56684	OsAffx.29955.1.S1_at
Contig24418_at	0.033291	1.70787	Os.15692.1.S1_at
Contig24476_at	0.042257	1.4344	Os.35302.1.S1_at
Contig24497_at	0.044104	0.881953	Os.12362.1.S1_at
Contig24534_at	0.028533	1.96827	Os.11831.1.S1_at
Contig24544_at	0.009425	3.06996	-
Contig24567_at	0.015267	2.2963	-
Contig2466_at	0.02327	1.01009	-
Contig24661_at	0.049572	-0.76265	-
Contig24666_at	0.012114	2.00482	-
Contig2467_at	0.04748	0.85319	-
Contig24680_at	0.019365	1.38632	Os.17584.1.S1_at
Contig2470_s_at	0.036084	1.15266	OsAffx.14373.1.S1_s_at
Contig2471_at	0.011854	5.41333	Os.15849.1.S1_s_at
Contig2476_at	0.03011	3.36527	Os.8920.1.S1_at
Contig2479_at	0.00607	3.76329	Os.14125.1.S1_at
Contig24791_at	0.045179	1.07196	Os.10087.1.S1_at
Contig24850_at	0.035321	1.96757	-
Contig24882_at	0.010647	2.07239	Os.11183.1.S1_s_at
Contig24896_at	0.020778	1.0236	Os.8016.1.S1_a_at
Contig24933_at	0.023917	-1.66662	Os.21040.1.S1_at
Contig2496_at	0.016407	-1.88676	-
Contig24976_at	0.031622	0.857737	Os.26397.1.S1_at
Contig2500_at	0.028606	1.86898	Os.4822.1.S1_at
Contig25027_at	0.031953	-0.92812	-
Contig2503_s_at	0.027799	1.31365	Os.10109.1.S1_at
Contig25034_at	0.010647	-2.37806	OsAffx.12612.1.A1_at
Contig25107_at	0.021002	3.38848	-
Contig2515_at	0.023485	1.63345	Os.7218.1.S1_at
Contig25218_at	0.024047	1.19934	-
Contig25315_at	0.045181	-1.17573	-
Contig25339_at	0.023485	1.45888	Os.13479.1.S1_at
Contig25404_at	0.021771	1.08213	-
Contig25476_at	0.013514	-1.69452	-
Contig25506_at	0.020843	1.53006	Os.12392.1.S1_at
Contig25510_at	0.041088	-1.39279	Os.46623.1.S1_at
Contig2555_at	0.012737	-2.80786	-
Contig25557_at	0.010857	2.7997	-
Contig25568_at	0.027532	-1.13514	Os.22832.1.S1_at
Contig25611_at	0.026301	0.952026	Os.14496.1.S1_at
Contig25658_at	0.036744	1.45755	-
Contig25674_at	0.042428	-1.82492	OsAffx.26678.1.S1_at
Contig25703_at	0.030903	-0.87874	OsAffx.24874.1.S1_at
Contig25719_at	0.034632	1.50114	Os.50268.1.S1_at
Contig25725_at	0.036746	3.4109	Os.5365.1.S1_at
Contig25762_at	0.003001	-4.61505	Os.11212.1.S1_at
Contig25779_at	0.027029	1.71391	-
Contig25945_at	0.013778	2.94869	Os.51447.1.S1_s_at
Contig25949_at	0.041088	-1.17367	Os.56209.1.S1_at
Contig2597_at	0.044307	-0.96122	Os.34954.1.S1_at
Contig25977_at	0.017713	-1.87035	Os.56080.1.S1_at
Contig25988_at	0.011269	-3.26115	-
Contig25991_at	0.021101	-1.03569	-
Contig26011_at	0.047771	-2.13385	Os.49687.1.S1_x_at
Contig26021_at	0.006003	2.68357	Os.17549.1.S1_at
Contig26125_at	0.043317	3.07002	-
Contig26136_at	0.006035	2.20682	Os.27958.1.S1_at
Contig26276_at	0.033672	1.7364	Os.11203.1.S1_at
Contig2631_at	0.046203	1.34501	Os.54760.1.S1_at
Contig26331_at	0.02896	-0.88204	Os.49677.1.S1_at
Contig26345_at	0.028822	-1.08871	-
Contig26379_at	0.016407	2.67815	-
Contig26389_at	0.010778	2.47824	-
Contig26393_at	0.017518	2.28119	OsAffx.16572.1.S1_x_at
Contig2640_s_at	0.038921	1.30332	-
Contig26452_at	0.033111	1.53804	Os.53001.1.S1_at
Contig26480_at	0.043392	1.34922	-
Contig26533_at	0.010886	2.0917	OsAffx.23912.1.S1_at
Contig26600_at	0.021583	1.20747	-
Contig26619_at	0.010857	2.09593	Os.4706.1.S1_a_at
Contig2670_s_at	0.01385	1.47463	-
Contig2670_x_at	0.011536	2.22806	Os.22839.1.S2_at
Contig2688_s_at	0.047088	-0.84079	Os.7359.1.S1_at
Contig2748_at	0.026717	1.5712	Os.9142.1.S1_at
Contig2764_s_at	0.025282	2.59575	Os.9230.1.S1_x_at
Contig2769_s_at	0.009102	5.00017	Os.3380.1.S1_at
Contig2803_at	0.024893	-1.55554	Os.4772.1.S1_at
Contig2812_at	0.024476	-1.62526	OsAffx.23045.1.S1_at
Contig2813_at	0.030929	0.901044	Os.6448.1.S1_at
Contig2859_at	0.020415	1.14386	Os.12295.1.S1_at
Contig2859_s_at	0.009102	2.21362	Os.12295.1.S1_at
Contig2859_x_at	0.01785	1.38869	Os.12295.1.S1_at
Contig2864_s_at	0.033291	0.998833	Os.35154.1.S1_x_at
Contig2910_at	0.038705	0.760543	Os.10606.1.S1_a_at
Contig2928_s_at	0.01827	1.28194	Os.26206.1.S1_at
Contig2949_s_at	0.016755	1.67845	Os.12696.1.S1_at
Contig2958_at	0.043303	1.36067	Os.12288.1.S1_at
Contig2970_s_at	0.035107	1.0314	Os.7523.1.S1_at
Contig2975_s_at	0.014167	3.70061	Os.7911.1.S1_at
Contig299_at	0.016755	-1.9253	-
Contig2993_at	0.009102	1.87624	Os.8488.1.S1_s_at
Contig3010_s_at	0.028909	-1.35422	Os.7908.1.S1_a_at
Contig3017_at	0.026355	-2.50569	Os.54370.1.S1_at
Contig3024_at	0.028877	1.81034	Os.10772.1.S1_x_at
Contig3026_at	0.048105	0.933125	Os.43491.1.S1_x_at
Contig3057_at	0.041316	1.31895	Os.8263.1.S1_s_at
Contig3058_at	0.030501	-0.92178	OsAffx.6821.1.S1_x_at
Contig308_x_at	0.007077	2.18876	-
Contig3081_at	0.044857	0.82043	Os.11752.1.S1_at
Contig3147_at	0.014734	3.4939	Os.11129.1.S1_at
Contig3163_at	0.014734	-1.24362	Os.17021.1.S1_at
Contig3185_s_at	0.021641	1.98315	-
Contig3198_at	0.012311	-2.22566	Os.6389.1.S1_at
Contig3198_s_at	0.021101	-1.86364	-
Contig3208_at	0.028606	4.12565	-
Contig3211_at	0.032318	3.09205	-
Contig3221_at	0.009102	1.73155	Os.12313.1.S1_at
Contig3235_at	0.027532	1.96085	-
Contig3235_s_at	0.016575	1.81077	Os.7657.1.S1_at
Contig3237_s_at	0.022171	1.65559	-
Contig3237_x_at	0.034662	1.13555	-
Contig3239_at	0.007538	3.7881	-
Contig3263_at	0.048427	0.937327	Os.4831.1.S1_a_at
Contig3284_x_at	0.035321	-4.33344	Os.519.1.S1_at
Contig3285_at	0.023485	-3.84547	Os.519.1.S1_at
Contig3288_x_at	0.017988	-4.90313	Os.519.1.S1_at
Contig3294_s_at	0.042357	0.882068	Os.27671.1.S1_at
Contig3302_at	0.031123	-1.33581	-
Contig3308_at	0.031046	-1.16611	Os.372.1.S1_a_at
Contig3321_at	0.049551	-0.83691	Os.10691.1.S1_at
Contig3362_at	0.015125	2.3277	Os.4384.1.S1_at
Contig3365_at	0.048994	-0.72089	Os.145.1.S1_a_at
Contig3372_s_at	0.031953	-0.84385	-
Contig3380_s_at	0.019054	-4.4612	Os.38812.1.S1_at
Contig3390_at	0.006549	-2.77	Os.4166.1.S1_at
Contig3396_s_at	0.011269	1.44938	Os.10522.2.S1_x_at
Contig3426_at	0.039477	-1.38879	Os.49716.1.S1_s_at
Contig3443_at	0.023451	1.03392	Os.7994.1.S1_at
Contig3452_at	0.031145	0.971582	-
Contig3462_at	0.046085	0.958047	Os.37932.1.A1_x_at
Contig3463_at	0.015782	2.37621	Os.15700.1.S1_at
Contig3463_s_at	0.007073	2.16686	Os.15700.1.S1_at
Contig3469_at	0.019055	-1.2739	-
Contig3470_at	0.020635	1.05743	Os.18216.2.S1_x_at
Contig3496_at	0.028088	-0.91165	Os.12705.2.S1_x_at
Contig3507_at	0.024127	-1.61728	-
Contig3511_at	0.014734	4.10272	OsAffx.14412.2.S1_s_at
Contig3517_at	0.014734	1.22974	Os.5378.1.S1_at
Contig3519_at	0.021071	-1.0259	Os.4154.1.S1_at
Contig3523_at	0.036152	-0.97216	Os.9729.1.S1_a_at
Contig3532_at	0.043793	-1.21797	Os.16018.1.S1_at
Contig3532_s_at	0.013634	-1.65954	Os.16018.1.S1_at
Contig3552_s_at	0.048518	2.32937	OsAffx.31072.1.S1_at
Contig3608_at	0.014005	-1.47972	Os.5740.1.S1_at
Contig3618_at	0.022171	1.14713	Os.8225.1.S1_at
Contig3618_s_at	0.015125	1.5126	Os.8225.1.S1_at
Contig3622_s_at	0.047227	-2.56146	-
Contig3626_s_at	0.034632	1.183	Os.9473.1.S1_a_at
Contig3659_at	0.049551	0.935308	-
Contig3659_s_at	0.040825	0.980122	Os.26798.1.S1_at
Contig366_at	0.036385	0.876677	Os.7801.1.S1_at
Contig3674_at	0.029943	2.00059	Os.50825.1.S1_s_at
Contig3678_at	0.046012	-0.88606	Os.15107.1.S1_at
Contig3686_at	0.011346	-5.72743	Os.48741.1.S1_at
Contig3699_s_at	0.037815	-1.78719	Os.11393.1.S1_at
Contig374_at	0.018338	-1.55015	-
Contig3744_s_at	0.026612	1.30491	Os.7901.1.S1_at
Contig3789_s_at	0.031622	0.905832	Os.10155.1.S1_at
Contig3790_at	0.04748	0.86241	-
Contig3797_at	0.039922	-1.19917	-
Contig3807_at	0.012114	-2.79092	Os.5739.1.S1_at
Contig3810_at	0.019054	1.3572	-
Contig3822_at	0.038921	0.95174	Os.20084.1.S1_at
Contig3869_at	0.044857	2.5561	OsAffx.25393.1.S1_at
Contig3903_x_at	0.02089	-3.22099	Os.36283.1.S1_at
Contig3905_at	0.026851	0.998867	Os.12058.1.S1_at
Contig3908_at	0.012737	1.50029	Os.51086.1.S1_x_at
Contig3927_s_at	0.02096	1.15671	-
Contig3928_s_at	0.027799	1.12431	Os.11827.1.S1_a_at
Contig3932_at	0.036385	1.63619	Os.12213.1.S1_at
Contig3946_at	0.044016	1.70583	OsAffx.7566.1.S1_s_at
Contig3956_at	0.021035	-1.58208	-
Contig3960_at	0.038832	0.808973	Os.20857.1.S1_at
Contig3961_at	0.029943	-1.30816	-
Contig3972_at	0.020693	1.34232	Os.12219.1.S1_at
Contig3977_at	0.013514	1.96652	Os.11691.1.S1_at
Contig4006_at	0.02896	-1.69328	Os.27943.1.S1_a_at
Contig4008_at	0.012599	-4.09764	Os.10590.1.S1_s_at
Contig4043_at	0.017518	1.87941	Os.20144.1.S1_a_at
Contig4074_at	0.018338	-1.2404	Os.20611.1.S1_at
Contig4075_at	0.02761	1.38534	Os.12492.1.S1_at
Contig4092_at	0.017314	-1.25085	-
Contig4095_s_at	0.01832	-1.1086	Os.4600.1.S1_at
Contig4111_at	0.018883	-2.62502	Os.26483.1.S1_at
Contig4112_at	0.022198	-1.76417	Os.855.1.S1_at
Contig4135_at	0.020195	1.15679	Os.26815.1.S1_at
Contig4160_at	0.028122	-1.05885	Os.11576.1.S1_a_at
Contig4173_at	0.049555	-2.9092	Os.3415.1.S1_s_at
Contig4191_at	0.029895	1.3881	Os.37523.1.S1_at
Contig4194_at	0.017389	2.27357	Os.49524.1.S1_at
Contig4213_at	0.006374	-6.05422	OsAffx.26230.2.A1_at
Contig4229_at	0.023073	-1.31284	Os.7291.1.S1_at
Contig4230_at	0.032756	-1.79534	OsAffx.26573.1.S1_x_at
Contig4263_at	0.046724	0.92016	-
Contig4265_s_at	0.039666	-0.80172	Os.5096.1.S1_at
Contig4278_at	0.043793	-0.99375	OsAffx.6257.1.S1_at
Contig4307_at	0.020415	2.31701	-
Contig4330_at	0.037376	-3.80084	Os.22312.3.A1_a_at
Contig4335_at	0.028533	1.19901	Os.9178.1.S1_at
Contig4350_at	0.03543	-1.22857	-
Contig438_at	0.01943	-1.09131	Os.22372.1.S1_at
Contig4380_s_at	0.035441	0.860667	Os.2476.1.S1_at
Contig4386_at	0.008826	3.62825	-
Contig44_s_at	0.011644	-5.82021	Os.14.1.S1_x_at
Contig4419_at	0.015434	1.69738	Os.11969.1.S1_at
Contig4426_at	0.018936	1.364	Os.21893.1.S1_x_at
Contig4429_at	0.020326	1.03509	Os.11756.1.S1_s_at
Contig4430_at	0.038921	-1.23792	-
Contig4438_s_at	0.036762	1.0934	-
Contig4452_at	0.046207	1.36159	Os.3206.1.S1_at
Contig4455_at	0.023314	-1.1368	-
Contig4494_x_at	0.025339	-1.53794	OsAffx.19229.1.S1_s_at
Contig451_at	0.015782	2.19996	OsAffx.26764.1.S1_x_at
Contig4529_x_at	0.049785	-2.4314	OsAffx.22529.1.S1_s_at
Contig4540_at	0.028122	-0.9867	OsAffx.28201.1.S1_s_at
Contig4542_at	0.023485	1.16427	Os.37640.1.S1_at
Contig4569_at	0.032535	-1.14625	-
Contig4590_at	0.046952	0.904133	Os.6830.1.S1_at
Contig4632_s_at	0.045918	-1.12762	Os.18185.1.S1_at
Contig4641_s_at	0.022171	1.58725	Os.7115.1.S1_a_at
Contig4647_at	0.049035	1.08444	Os.10979.1.S1_at
Contig4657_at	0.035107	1.31992	-
Contig4674_at	0.039916	1.62764	Os.8020.1.S1_at
Contig4687_at	0.020889	1.59321	Os.2550.1.S1_at
Contig4715_at	0.019771	1.47616	-
Contig4730_at	0.021071	-1.60827	Os.13555.1.S1_at
Contig4756_at	0.019054	1.11761	Os.17959.1.S1_a_at
Contig4775_at	0.019856	-1.33062	-
Contig4776_s_at	0.025199	-0.93206	Os.11117.1.S1_at
Contig4782_s_at	0.029647	1.0051	OsAffx.25764.1.S1_at
Contig4785_at	0.032872	1.91235	Os.26687.1.S1_at
Contig4797_at	0.032535	1.26961	Os.8564.1.S1_at
Contig48_at	0.043347	0.803603	Os.9261.1.A1_at
Contig481_at	0.008526	2.20309	-
Contig481_s_at	0.011346	2.63843	Os.25677.1.S1_at
Contig4820_s_at	0.025116	1.22191	Os.46628.1.S1_x_at
Contig4853_at	0.028909	-2.15665	Os.12281.1.S1_at
Contig4864_at	0.020287	-1.18749	-
Contig4883_at	0.020913	-1.23959	Os.6122.1.S1_at
Contig4895_at	0.019054	1.03589	Os.9024.1.S1_at
Contig4899_s_at	0.007073	3.03977	Os.7902.1.S1_at
Contig4901_s_at	0.029626	1.81856	Os.11916.1.S1_at
Contig4908_at	0.035107	-1.16219	Os.22519.1.A1_at
Contig4930_at	0.01295	-3.01558	Os.22360.1.S1_at
Contig4941_at	0.048006	1.23431	-
Contig4941_s_at	0.023485	1.3509	Os.22651.1.S1_at
Contig4948_s_at	0.022198	2.85378	Os.41242.1.A1_at
Contig4963_at	0.027887	-1.12222	Os.8748.1.S1_at
Contig497_s_at	0.025533	1.06976	Os.12594.1.S1_x_at
Contig4970_at	0.042607	-2.17252	Os.11437.1.S1_at
Contig4976_at	0.022857	1.7623	OsAffx.13684.1.S1_at
Contig4992_at	0.021949	-1.78392	-
Contig4995_at	0.027029	3.37869	Os.35772.3.S1_x_at
Contig4995_x_at	0.006374	2.76454	Os.35772.3.S1_x_at
Contig5000_at	0.049744	1.75464	Os.778.2.S1_x_at
Contig5000_x_at	0.011536	2.85036	Os.35772.3.S1_x_at
Contig5001_s_at	0.048105	1.22268	Os.46014.1.S1_s_at
Contig5002_at	0.038351	0.980017	Os.46014.1.S1_s_at
Contig5004_at	0.010704	1.57122	Os.27630.1.A1_at
Contig5022_at	0.030268	1.3051	-
Contig5024_at	0.033982	-3.14772	Os.28124.1.S1_at
Contig5025_at	0.031161	1.38365	Os.4780.1.S1_at
Contig5048_s_at	0.017518	1.21594	Os.9814.1.S1_at
Contig5050_s_at	0.015125	2.84966	Os.17148.1.A1_at
Contig5079_at	0.027532	-1.02564	Os.17168.1.A1_at
Contig5096_at	0.022198	-1.41165	Os.9747.1.S1_at
Contig5099_at	0.033289	-0.94815	Os.17852.1.S1_at
Contig5102_s_at	0.017389	1.59178	Os.9773.1.S1_at
Contig5104_s_at	0.031823	0.929587	Os.22674.1.S1_at
Contig5105_at	0.0303	0.942953	Os.22674.1.S1_at
Contig5132_at	0.049173	0.731853	OsAffx.25820.1.S1_s_at
Contig5153_at	0.012939	1.50333	Os.7861.2.S1_s_at
Contig5198_at	0.016531	1.74091	-
Contig5198_s_at	0.025162	1.5384	Os.52354.1.S1_at
Contig5215_at	0.035114	-0.81567	Os.27499.2.S1_a_at
Contig5219_s_at	0.015125	1.40972	Os.4636.1.S1_a_at
Contig5228_s_at	0.015434	1.48284	Os.4602.2.S1_a_at
Contig5240_at	0.044454	1.1451	Os.27375.1.A1_at
Contig5246_at	0.024764	1.10525	Os.3920.1.S1_at
Contig5251_at	0.013045	1.75181	Os.7687.1.S1_at
Contig5257_at	0.044857	2.37306	-
Contig5264_at	0.025478	-0.93805	Os.26722.1.S1_at
Contig5274_s_at	0.023176	3.32786	Os.26705.1.S1_at
Contig5303_at	0.012114	2.26069	Os.9554.1.S1_at
Contig5342_at	0.043392	-0.82544	Os.48081.1.S1_at
Contig5350_at	0.033291	-1.0337	Os.9186.1.S1_at
Contig5351_at	0.038521	-0.98147	Os.16884.1.S1_at
Contig5358_at	0.011536	-1.73328	Os.8768.1.S1_a_at
Contig5362_at	0.012528	1.43375	Os.7216.1.S1_at
Contig5368_at	0.037486	-1.51668	Os.11313.1.S1_at
Contig5369_at	0.014961	-1.57698	Os.11313.1.S1_at
Contig5374_at	0.027299	1.21462	-
Contig5393_at	0.030929	2.32972	Os.7784.1.S1_at
Contig5396_at	0.023226	1.48899	Os.7117.2.S1_a_at
Contig5401_s_at	0.028606	1.41104	Os.17919.1.S1_at
Contig5409_at	0.021181	1.1532	Os.10829.1.S1_at
Contig5410_at	0.041088	1.25268	Os.10388.1.S1_at
Contig5411_s_at	0.023581	1.55023	Os.18740.1.S1_at
Contig5444_s_at	0.045289	0.981643	Os.10061.1.S1_at
Contig5469_at	0.039683	-2.47272	-
Contig5474_at	0.049811	0.9399	Os.12266.1.S1_at
Contig5492_at	0.017518	1.36641	-
Contig5526_s_at	0.044299	1.1556	Os.14353.1.S1_s_at
Contig5527_at	0.028599	1.93662	Os.14974.1.S1_at
Contig5528_at	0.038921	-2.10069	Os.14974.1.S1_at
Contig5530_s_at	0.021556	1.67835	Os.14974.1.S1_at
Contig5532_at	0.028214	-1.58495	Os.1445.1.S1_at
Contig5540_at	0.012737	2.11185	Os.5678.1.S1_x_at
Contig5547_at	0.041758	-1.02539	-
Contig5553_at	0.030838	-2.00518	Os.30886.2.S1_at
Contig5554_at	0.039477	-2.42308	-
Contig5570_s_at	0.023226	1.78827	Os.34488.1.S1_at
Contig5572_at	0.046012	-1.06895	Os.2450.1.S1_a_at
Contig5585_s_at	0.025943	1.16225	Os.10156.1.S1_a_at
Contig561_x_at	0.034632	-1.54462	Os.2971.1.S1_at
Contig5619_at	0.027799	1.24422	-
Contig5620_s_at	0.007073	2.1248	Os.8112.1.S1_at
Contig5626_s_at	0.012114	-3.15705	Os.6606.1.S1_at
Contig5627_at	0.049744	0.997755	-
Contig5638_at	0.004836	4.03287	Os.49568.1.S1_at
Contig5644_at	0.037815	0.871289	Os.27801.2.A1_x_at
Contig5654_at	0.022857	-1.74321	Os.25208.1.S1_at
Contig5659_at	0.020973	1.8175	Os.25955.1.S1_at
Contig5661_at	0.013514	-1.68193	-
Contig5665_at	0.014821	-1.84439	Os.34992.1.S1_at
Contig5680_at	0.043131	1.0829	-
Contig5702_at	0.018647	1.66247	Os.7676.1.S1_at
Contig5737_at	0.014167	4.56542	OsAffx.4214.1.S1_x_at
Contig5737_s_at	0.023962	2.89299	-
Contig5752_s_at	0.015782	1.90976	Os.22341.1.S1_at
Contig5754_s_at	0.045386	1.75806	Os.37225.1.S1_at
Contig5761_s_at	0.03797	1.71104	-
Contig5763_s_at	0.048232	0.994821	OsAffx.1860.1.S1_at
Contig5815_at	0.04931	0.984273	Os.12091.1.S1_at
Contig5827_at	0.019365	1.91979	Os.22627.1.S1_at
Contig5829_at	0.038302	-1.00478	Os.22684.1.S1_at
Contig5830_s_at	0.048006	0.829577	Os.5957.1.S1_at
Contig5834_at	0.03862	-1.33806	-
Contig5839_at	0.022265	-1.11346	Os.12411.1.S1_at
Contig5852_at	0.043347	1.2446	Os.16736.1.S1_s_at
Contig5880_at	0.043793	2.20418	-
Contig5881_s_at	0.015267	2.48536	-
Contig5887_at	0.016531	-2.16182	Os.3406.1.S1_at
Contig5888_at	0.018185	-1.6769	Os.5562.1.S1_at
Contig589_x_at	0.012692	1.96558	-
Contig5919_at	0.014734	2.47584	Os.18736.1.S1_at
Contig592_at	0.006035	2.56084	Os.20702.1.S1_at
Contig5920_s_at	0.046963	1.76518	Os.18736.1.S1_at
Contig5924_s_at	0.030967	3.51351	Os.1310.1.S1_a_at
Contig5929_at	0.018185	1.50049	-
Contig5933_at	0.038059	-1.58281	-
Contig5939_at	0.028896	-1.08584	-
Contig594_x_at	0.048059	1.61905	Os.10959.1.S1_at
Contig5941_at	0.029509	1.47499	Os.52107.1.S1_at
Contig5946_at	0.015807	-4.75202	OsAffx.29980.1.S1_at
Contig5950_s_at	0.026669	0.950713	Os.47712.1.S1_at
Contig5955_at	0.014734	-2.22441	-
Contig5956_at	0.020693	1.23593	Os.14476.1.S1_a_at
Contig5972_at	0.03862	0.806283	Os.17903.1.S1_at
Contig5988_at	0.045786	0.867434	Os.30049.1.S1_at
Contig600_at	0.015125	-2.69992	Os.23156.1.S1_at
Contig6001_at	0.007073	-1.97617	Os.9293.1.S1_at
Contig6002_s_at	0.013102	1.60342	OsAffx.12892.1.S1_x_at
Contig6014_at	0.019771	2.39766	OsAffx.22270.1.S1_x_at
Contig6015_at	0.036385	1.85896	OsAffx.22270.1.S1_x_at
Contig602_at	0.005422	2.9774	Os.9860.1.S1_at
Contig6024_at	0.018757	1.16042	Os.7078.1.S1_at
Contig6026_at	0.038562	1.00258	-
Contig6042_at	0.006819	-3.01412	Os.6664.1.S1_at
Contig6043_at	0.002818	-6.23069	Os.6664.1.S1_at
Contig6049_at	0.023505	-1.33378	-
Contig6052_s_at	0.046691	1.75582	Os.16704.1.S1_at
Contig6065_s_at	0.012737	-1.47534	-
Contig6066_s_at	0.015267	-1.3036	Os.15210.2.S1_x_at
Contig6067_at	0.023806	-1.05841	Os.15210.2.S1_x_at
Contig6086_at	0.019759	1.12456	Os.21228.1.S1_at
Contig6087_at	0.014734	-1.73149	-
Contig6087_s_at	0.012976	-4.28823	Os.9988.1.S1_at
Contig6091_at	0.014132	2.25121	OsAffx.17978.1.S1_at
Contig6093_s_at	0.014639	1.57846	Os.2820.1.A1_at
Contig6095_at	0.01785	1.44636	-
Contig6096_at	0.014694	-1.38864	Os.25736.1.S1_at
Contig6111_at	0.018125	1.11142	Os.9513.1.S2_a_at
Contig6124_at	0.032318	-1.34224	Os.55206.1.A1_at
Contig6169_at	0.033291	1.61647	-
Contig6170_s_at	0.041758	1.71754	OsAffx.1884.1.S1_x_at
Contig6194_s_at	0.049035	1.18922	Os.11914.1.S1_at
Contig6198_at	0.023443	1.22	Os.16014.1.S1_at
Contig6204_at	0.006035	4.58541	OsAffx.2924.1.S1_at
Contig6213_at	0.018185	1.30846	Os.9173.1.S1_at
Contig6213_s_at	0.014734	1.58917	-
Contig6213_x_at	0.014821	1.84004	Os.12399.1.S1_at
Contig6229_s_at	0.009102	2.61083	Os.6321.1.S1_at
Contig6233_at	0.011536	-1.7463	Os.51926.1.S1_x_at
Contig6233_s_at	0.034632	-1.36151	-
Contig6235_s_at	0.018372	-1.71804	-
Contig624_at	0.005417	2.69736	Os.12780.1.S1_at
Contig6265_at	0.037756	-0.86594	-
Contig6282_at	0.02102	-1.40116	-
Contig6308_at	0.039335	-0.98331	Os.15356.1.S1_at
Contig6309_at	0.004603	3.51104	-
Contig6310_at	0.028122	1.55314	-
Contig6315_at	0.020739	1.36241	Os.32736.1.S1_at
Contig6315_s_at	0.02379	1.14447	Os.32736.1.S1_at
Contig6333_at	0.048105	1.29943	Os.2614.1.S1_at
Contig6337_at	0.048105	0.744876	Os.7246.1.S1_s_at
Contig6339_s_at	0.046199	0.870579	Os.7545.1.S1_a_at
Contig6341_s_at	0.014167	1.39844	Os.4954.1.S1_a_at
Contig6347_s_at	0.021211	1.29211	Os.10209.3.S1_x_at
Contig6356_at	0.036312	-1.13393	Os.16068.3.S1_at
Contig636_at	0.017518	1.36517	Os.28216.3.S1_x_at
Contig6416_s_at	0.029753	0.878524	Os.10470.1.S1_s_at
Contig6433_at	0.042357	-1.44827	Os.10006.2.S1_x_at
Contig6455_at	0.019759	1.45466	Os.8014.1.S1_at
Contig6467_at	0.016361	1.88193	-
Contig6474_s_at	0.027532	1.69883	Os.37215.1.S1_at
Contig6491_at	0.02488	1.39643	Os.42953.1.S1_x_at
Contig6518_at	0.031051	1.1479	Os.14368.1.S1_at
Contig6537_at	0.01385	-2.60898	Os.50508.1.S1_at
Contig658_at	0.039407	-1.05012	Os.12967.4.S1_x_at
Contig6598_at	0.022104	1.37755	Os.8734.1.S1_a_at
Contig6600_at	0.019759	1.83835	OsAffx.4104.1.S1_at
Contig6608_at	0.035321	-1.13389	-
Contig661_at	0.0238	-1.37026	-
Contig6611_at	0.004603	4.24867	Os.20326.1.S1_at
Contig6654_at	0.031832	1.28037	Os.9980.2.S1_x_at
Contig6659_s_at	0.019283	-1.46293	Os.21356.1.S1_at
Contig6661_s_at	0.013479	1.84488	Os.11827.1.S1_a_at
Contig6665_s_at	0.014382	1.29286	Os.9164.1.S1_at
Contig6682_at	0.028912	-3.35727	Os.8908.1.S1_at
Contig670_at	0.017518	-1.89563	Os.11106.1.S1_at
Contig6705_at	0.049429	-2.3982	Os.4862.1.S1_at
Contig6726_at	0.020448	-1.02863	-
Contig6733_at	0.027233	0.963808	Os.36927.2.S1_x_at
Contig6734_at	0.01785	1.3898	Os.18474.1.S1_at
Contig6759_at	0.009102	2.11215	-
Contig6766_at	0.042705	-1.09314	-
Contig6773_at	0.016361	2.73929	Os.49999.1.S1_x_at
Contig6782_at	0.031622	1.40737	Os.53704.1.S1_x_at
Contig6794_at	0.027746	-0.91926	Os.6051.1.S1_at
Contig6799_at	0.013829	1.61917	Os.9685.1.S1_a_at
Contig68_at	0.011854	5.16403	Os.2881.1.S1_at
Contig6802_at	0.02384	-1.48615	Os.9238.2.S1_at
Contig6807_at	0.046952	1.45502	Os.12338.1.S1_at
Contig6815_at	0.030092	-0.96886	Os.27680.1.S1_at
Contig6817_at	0.047299	0.816323	Os.7948.1.S1_a_at
Contig682_s_at	0.012679	-2.67479	Os.23156.1.S1_at
Contig6848_at	0.01956	1.24427	Os.16644.1.A1_at
Contig6854_at	0.019771	1.13088	Os.1005.1.S1_at
Contig6856_at	0.017713	1.46383	Os.13478.1.S1_at
Contig6870_at	0.02237	1.24297	Os.5406.1.S1_at
Contig6873_at	0.027233	-1.38915	Os.1592.1.S1_at
Contig6889_at	0.045918	1.33837	Os.12274.1.S1_at
Contig6894_at	0.025327	-1.06082	Os.8295.1.S1_at
Contig6895_at	0.049555	0.766219	-
Contig6896_s_at	0.016755	1.26484	Os.55034.1.S1_at
Contig6910_at	0.014821	3.87453	Os.54033.1.S1_at
Contig6917_at	0.034662	0.967884	-
Contig6925_at	0.016531	1.64446	Os.52742.1.S1_at
Contig6931_at	0.027608	1.84339	Os.5727.1.S1_at
Contig6933_s_at	0.007073	-2.96306	Os.10651.1.S1_at
Contig6936_at	0.022949	1.04487	Os.11152.1.S1_at
Contig6939_at	0.019386	1.40433	Os.49544.1.S1_at
Contig6959_at	0.047477	0.808851	Os.10203.1.S1_at
Contig6964_s_at	0.013778	-2.21425	OsAffx.20681.1.S1_at
Contig6968_at	0.010704	-3.2214	-
Contig6974_at	0.009102	5.01477	Os.9945.1.S1_at
Contig698_at	0.016783	-2.49156	-
Contig70_x_at	0.020693	-1.16173	Os.10985.1.S1_at
Contig7003_at	0.045162	1.84255	-
Contig7010_at	0.029943	1.03176	Os.18453.1.S1_at
Contig7015_at	0.049551	1.05188	Os.26832.1.S1_at
Contig7023_at	0.038921	-1.19609	OsAffx.14529.1.S1_at
Contig7038_at	0.027768	1.33413	Os.14407.1.S1_at
Contig7041_at	0.032459	-1.07574	Os.11353.1.S1_at
Contig7061_s_at	0.023485	1.57236	Os.46710.3.S1_x_at
Contig7067_at	0.034479	-0.85224	Os.18704.1.S1_a_at
Contig7084_at	0.025531	-1.01946	-
Contig7094_at	0.014734	-1.18842	Os.26839.1.S1_at
Contig7112_at	0.00607	-5.52301	Os.54997.1.S1_at
Contig7135_at	0.013431	1.56358	Os.12666.1.S1_at
Contig7143_s_at	0.012737	1.59466	Os.12615.1.A1_at
Contig7147_at	0.018647	-1.19152	Os.14996.2.S1_a_at
Contig716_at	0.022394	2.13873	-
Contig7195_at	0.040991	1.20951	Os.8664.1.S1_at
Contig7196_at	0.018867	1.2094	-
Contig7196_s_at	0.034417	0.956506	-
Contig721_at	0.02874	-1.11254	-
Contig721_s_at	0.02089	-1.00789	-
Contig7211_at	0.036329	-0.93168	Os.57567.1.A1_at
Contig7221_s_at	0.007959	2.34654	-
Contig7230_at	0.019054	-1.10882	Os.10774.1.S1_at
Contig7235_at	0.024047	-1.8201	Os.12714.1.S1_at
Contig7239_s_at	0.022171	1.10033	Os.25590.1.S1_at
Contig7247_at	0.024179	-2.43854	-
Contig725_s_at	0.026597	-1.21828	Os.10985.1.S1_at
Contig7253_at	0.023073	1.78095	Os.3850.1.S1_a_at
Contig7256_at	0.010647	1.77654	Os.11929.1.S1_at
Contig7292_s_at	0.009102	-1.85704	Os.7496.1.S1_a_at
Contig7293_at	0.027551	-1.69659	Os.5634.1.S1_at
Contig7301_at	0.04748	1.7509	Os.23158.1.S1_at
Contig7315_at	0.03927	-1.85939	-
Contig7317_s_at	0.021002	-1.04744	Os.24827.1.S1_at
Contig7319_at	0.023485	-1.74965	Os.16922.1.S1_at
Contig7322_at	0.046085	-0.89028	Os.35089.1.S1_at
Contig7326_at	0.041463	-0.84745	Os.22443.1.S1_at
Contig7327_at	0.040867	0.946873	Os.24712.1.A1_s_at
Contig7331_at	0.048089	-1.0625	Os.10279.1.S1_at
Contig7336_s_at	0.036225	-1.07895	-
Contig7338_at	0.037091	0.943043	Os.24307.1.S1_at
Contig7354_at	0.009289	-2.1664	Os.34139.1.S1_at
Contig7369_at	0.040215	-0.76647	Os.11757.1.S1_at
Contig7388_at	0.037476	1.68156	Os.11525.1.S1_s_at
Contig7394_at	0.014167	1.70836	Os.2615.1.S1_at
Contig741_at	0.030339	-1.04064	-
Contig741_s_at	0.018632	-1.09828	Os.37950.1.S1_at
Contig7416_at	0.044955	0.813507	Os.4573.1.S1_at
Contig7446_at	0.009425	2.58353	OsAffx.1876.2.S1_at
Contig7469_at	0.034037	2.80779	-
Contig7487_at	0.049744	-1.07865	Os.56254.1.S1_at
Contig7498_at	0.027799	2.93877	Os.55382.1.S1_at
Contig7499_at	0.034632	1.58163	Os.11429.1.S1_at
Contig7500_at	0.020988	-1.13512	Os.8965.1.S1_at
Contig7501_at	0.01785	-2.45497	-
Contig7501_s_at	0.017468	-2.6015	Os.17419.1.S1_at
Contig7503_at	0.043441	-1.32441	Os.25211.1.S1_at
Contig7510_at	0.016876	1.67577	Os.9801.1.S1_at
Contig7522_s_at	0.014734	1.24155	Os.19611.1.S1_a_at
Contig7526_at	0.03804	0.838101	Os.8848.1.S1_at
Contig7552_at	0.035912	1.01982	Os.17674.1.S1_at
Contig7558_at	0.036045	-1.98032	-
Contig7593_at	0.038562	-0.95608	Os.4462.1.S1_a_at
Contig7598_at	0.043793	1.95834	Os.35511.1.S1_at
Contig7600_at	0.029932	0.982756	Os.11404.1.S1_s_at
Contig7603_at	0.0224	-1.66631	Os.9207.1.S1_at
Contig7629_at	0.023485	-1.46871	Os.8061.1.S1_at
Contig7631_at	0.02102	-1.11417	Os.8748.1.S1_at
Contig7634_at	0.024893	-1.02949	-
Contig7648_at	0.029085	1.05443	Os.27679.1.A1_at
Contig7672_at	0.004603	-5.05684	Os.34372.1.S1_at
Contig7678_at	0.024326	1.03121	Os.14404.1.S1_at
Contig7695_s_at	0.043793	-1.37937	-
Contig7706_at	0.003064	-4.44069	Os.49505.2.S1_at
Contig7717_s_at	0.007299	1.86637	-
Contig7736_at	0.034829	-3.42824	Os.10620.2.S1_at
Contig7746_at	0.033982	-0.85919	-
Contig7790_at	0.046838	1.17722	Os.6721.1.S1_at
Contig7803_at	0.021949	-1.56086	OsAffx.25566.1.S1_at
Contig7823_at	0.015125	1.42716	Os.7649.1.S1_at
Contig7834_at	0.035473	1.17554	Os.12608.1.S1_at
Contig7835_at	0.049526	0.994424	Os.8241.1.S1_at
Contig7837_at	0.006035	-2.99197	Os.7189.1.S1_at
Contig7849_at	0.014845	2.08318	Os.14564.1.S1_at
Contig7863_at	0.009289	2.93045	Os.8514.1.S1_at
Contig7871_at	0.01785	-2.38782	-
Contig7879_at	0.019283	1.49038	Os.9689.1.S1_at
Contig7897_at	0.028678	-1.1619	Os.9321.1.S1_a_at
Contig7898_at	0.012302	1.93513	Os.32964.1.S1_at
Contig7912_at	0.024764	-1.0303	Os.6706.2.S1_x_at
Contig7916_at	0.025533	1.84562	Os.7499.1.S1_at
Contig7935_s_at	0.029351	-0.91499	Os.7080.1.S1_at
Contig7941_s_at	0.014382	1.3675	OsAffx.25581.1.S1_at
Contig7946_at	0.02719	-1.01376	-
Contig7949_s_at	0.039048	-0.90503	Os.3409.1.S1_at
Contig7968_at	0.016531	-4.84603	Os.12266.1.S1_at
Contig7977_at	0.03289	-1.90304	-
Contig7980_at	0.006035	-4.52583	Os.26592.1.S2_at
Contig7987_at	0.010704	1.74221	Os.17563.1.S1_at
Contig7990_at	0.018372	-3.17207	Os.11477.1.S1_at
Contig7996_at	0.031301	1.07327	Os.49277.1.S1_at
Contig7997_at	0.019054	-1.5527	Os.51499.1.S1_at
Contig8047_at	0.028733	-0.98247	Os.14402.1.S1_at
Contig8049_at	0.027608	2.02948	Os.36104.1.S1_at
Contig8050_at	0.028499	0.870094	Os.17416.1.S1_at
Contig8058_at	0.019771	-3.54442	Os.49639.1.S1_at
Contig8067_at	0.016783	-2.30909	Os.6165.1.S1_a_at
Contig8070_at	0.010738	2.25617	Os.11578.1.S1_at
Contig8118_at	0.017768	-4.09835	Os.50019.1.S1_at
Contig8134_at	0.028879	-1.08574	Os.51720.1.S1_at
Contig8151_at	0.027622	-0.95229	Os.3082.1.S1_at
Contig8153_at	0.044029	-0.88713	-
Contig8178_at	0.00926	-2.30978	Os.5823.1.S1_at
Contig8191_at	0.01746	-1.69165	OsAffx.11194.1.S1_at
Contig820_at	0.034795	-1.10476	-
Contig8204_at	0.049785	-0.88656	Os.11684.1.S1_at
Contig8208_at	0.04669	1.38285	-
Contig8212_at	0.014734	1.50437	Os.35386.1.S1_at
Contig8236_at	0.010778	1.62683	Os.5229.1.S1_at
Contig8246_at	0.044796	-1.61952	-
Contig8247_at	0.011173	-4.51665	Os.10150.1.S1_at
Contig825_s_at	0.023003	0.961492	Os.17125.1.S1_at
Contig8263_at	0.023073	-1.07957	Os.32126.1.S1_x_at
Contig8280_at	0.033291	-1.10267	Os.10551.1.S1_at
Contig8285_at	0.019055	-1.12322	-
Contig8292_at	0.043829	1.23514	Os.4979.1.S1_at
Contig8298_at	0.041393	-0.8375	Os.21877.1.S1_at
Contig8301_at	0.01785	-1.56688	Os.10600.1.S1_a_at
Contig8304_s_at	0.046085	-2.39813	-
Contig832_s_at	0.017768	1.14873	Os.28438.1.S1_x_at
Contig8340_at	0.047976	-1.80499	Os.47600.2.S1_x_at
Contig8345_at	0.020195	1.89139	Os.9734.1.S1_at
Contig8362_at	0.028122	1.30236	OsAffx.3309.1.A1_at
Contig8364_at	0.027532	-1.20171	Os.9109.1.S1_a_at
Contig8366_at	0.037486	1.26514	Os.11418.1.S1_at
Contig838_s_at	0.035189	1.02155	-
Contig8399_at	0.04421	-1.68643	OsAffx.26667.1.S1_at
Contig8415_at	0.015817	-1.62849	-
Contig8416_at	0.012739	1.83101	Os.33603.1.S1_at
Contig842_x_at	0.015757	2.5047	-
Contig845_s_at	0.045852	-1.2034	Os.27520.2.S1_x_at
Contig8450_s_at	0.031652	0.862759	-
Contig8466_at	0.028533	-2.11412	-
Contig8468_at	0.019383	1.63068	Os.5356.1.S1_at
Contig8485_at	0.034479	1.46251	Os.15191.1.S1_s_at
Contig8493_at	0.019759	1.22559	Os.31089.1.S1_at
Contig8502_at	0.046243	-1.35437	Os.23695.3.S1_x_at
Contig8515_s_at	0.037756	0.994135	Os.17232.1.S2_at
Contig8521_s_at	0.048709	1.19257	Os.53583.1.S1_at
Contig8541_at	0.015125	1.65363	OsAffx.23932.1.S1_at
Contig8545_at	0.049643	-0.92468	-
Contig8546_s_at	0.038629	-0.84781	OsAffx.23335.1.S1_x_at
Contig8552_at	0.036329	-0.93137	-
Contig8555_at	0.031317	-0.89887	OsAffx.13323.1.S1_at
Contig859_s_at	0.032459	1.0263	-
Contig8592_at	0.019759	-1.37555	-
Contig8601_s_at	0.035738	-1.03821	Os.1597.1.S1_at
Contig8610_s_at	0.049481	-1.37363	OsAffx.28501.1.S1_x_at
Contig8614_at	0.028896	1.30105	Os.17215.1.S1_at
Contig8634_at	0.0303	-1.24283	Os.12218.1.S1_at
Contig8635_at	0.023505	-1.05768	Os.26706.1.S1_at
Contig8655_at	0.02089	-1.1428	Os.9591.1.S1_at
Contig8664_at	0.049785	0.923149	Os.6430.1.S1_at
Contig8678_s_at	0.032818	1.58013	Os.18966.2.S1_at
Contig8699_at	0.025148	0.980457	-
Contig8708_at	0.015817	-3.82961	OsAffx.32173.1.S1_at
Contig8715_at	0.029474	1.21853	Os.33794.2.S1_x_at
Contig8722_at	0.015125	-1.90171	Os.47345.1.S1_at
Contig8727_s_at	0.020913	2.54662	Os.9039.1.S1_at
Contig8729_at	0.016755	2.46671	-
Contig8749_at	0.033563	-0.87035	-
Contig875_s_at	0.013211	1.36941	Os.8275.1.S1_at
Contig8752_at	0.0303	1.35176	Os.52902.1.S1_at
Contig8762_at	0.023073	-1.5354	-
Contig8772_s_at	0.048144	0.788893	Os.3558.1.S1_at
Contig8774_at	0.013479	1.94504	-
Contig8775_at	0.011144	2.66933	Os.8521.2.S1_x_at
Contig8776_s_at	0.043392	2.3789	-
Contig8787_s_at	0.023073	1.08296	Os.6658.1.S1_at
Contig8788_at	0.042705	0.848113	Os.6658.1.S1_at
Contig8824_at	0.026723	-2.39329	Os.55332.1.S1_at
Contig8830_at	0.014821	2.22967	Os.32449.1.S1_at
Contig8833_at	0.042483	1.265	-
Contig8857_at	0.042834	-0.88063	Os.52602.1.S1_x_at
Contig8888_at	0.027799	1.0343	Os.18919.1.A1_at
Contig8926_at	0.038036	1.13913	Os.22567.1.S1_at
Contig8940_s_at	0.043214	0.96334	Os.55402.1.S1_at
Contig8950_at	0.014639	2.25116	Os.2597.1.S1_at
Contig8967_at	0.045108	1.08659	Os.17122.1.S1_at
Contig897_s_at	0.01295	1.38694	Os.2329.1.S1_a_at
Contig8976_at	0.010886	-1.64132	Os.6585.1.S1_at
Contig8992_at	0.015125	1.32476	Os.38084.1.S1_at
Contig8998_at	0.041088	0.74914	Os.24683.1.A1_s_at
Contig9031_at	0.016361	-1.48	-
Contig9032_s_at	0.019184	-1.67521	-
Contig9075_s_at	0.024127	1.22242	Os.9318.2.A1_at
Contig9081_at	0.034662	-1.43704	-
Contig909_s_at	0.004363	2.73722	-
Contig91_at	0.004603	-3.04317	-
Contig9108_at	0.022198	1.54724	-
Contig9109_at	0.040307	1.25657	-
Contig9110_at	0.033611	1.07691	-
Contig9115_at	0.027532	1.39489	OsAffx.28862.1.S1_s_at
Contig9116_at	0.047201	1.71323	Os.55360.1.S1_at
Contig9121_at	0.012787	1.88621	Os.27613.1.A1_at
Contig9125_at	0.028444	1.00813	Os.10003.1.S1_at
Contig9132_at	0.035023	0.988237	Os.28421.1.S1_at
Contig9135_at	0.009102	-1.89205	Os.20342.1.S1_at
Contig9143_at	0.042155	-4.45438	Os.8018.1.A1_at
Contig9168_s_at	0.028533	2.0302	Os.17623.1.S1_at
Contig9187_at	0.034177	1.09564	Os.11464.1.S1_at
Contig9202_at	0.010886	2.67903	Os.8696.1.S1_at
Contig9219_at	0.038349	-1.16899	-
Contig9226_at	0.023003	1.0933	Os.8412.1.S1_at
Contig9265_at	0.027532	1.95537	-
Contig9267_s_at	0.028877	2.14111	Os.26719.1.S1_at
Contig9283_at	0.012114	-1.93046	-
Contig9292_at	0.036385	0.82345	OsAffx.6131.1.S1_at
Contig9300_at	0.019771	1.37734	-
Contig9308_s_at	0.030473	1.63024	Os.34992.1.S1_at
Contig9337_at	0.045139	-1.20744	Os.7513.1.S1_at
Contig934_x_at	0.016361	1.59463	Os.28133.1.S1_s_at
Contig9342_at	0.016531	2.82022	Os.9356.1.S1_at
Contig9343_s_at	0.010886	2.24177	Os.9356.1.S1_at
Contig9394_at	0.025551	-1.42546	-
Contig9433_at	0.019771	-2.20522	-
Contig9438_s_at	0.016531	1.16567	Os.35273.1.S1_at
Contig9445_at	0.043961	1.1311	Os.25250.1.S1_at
Contig9449_s_at	0.04748	-1.18582	Os.8592.1.S1_at
Contig945_s_at	0.033842	1.20887	Os.27830.1.S1_at
Contig9479_s_at	0.014167	1.96112	Os.52588.1.S1_at
Contig9489_at	0.010647	2.03357	Os.37904.1.S1_at
Contig9504_at	0.011346	1.80869	Os.46591.2.S1_x_at
Contig953_at	0.019054	1.21534	Os.27830.1.S1_at
Contig9531_at	0.022171	1.25282	Os.8113.1.S1_at
Contig9562_at	0.019536	1.14592	Os.7747.1.S1_at
Contig9567_at	0.003064	-5.67471	Os.11624.1.S1_at
Contig9571_at	0.031102	-1.51177	Os.47325.1.S1_at
Contig9574_at	0.041241	1.24732	Os.54752.1.S1_at
Contig9576_at	0.04748	1.30143	Os.7115.1.S1_a_at
Contig9585_at	0.049785	-1.91542	Os.5367.1.S1_at
Contig9588_at	0.02932	-0.97736	Os.4853.1.S2_at
Contig9613_at	0.0433	1.02564	Os.16692.1.S1_x_at
Contig9624_at	0.011346	-2.76238	Os.11421.2.S1_x_at
Contig9629_at	0.029351	2.48094	-
Contig9631_at	0.023901	-1.80013	Os.6492.1.S1_at
Contig965_at	0.016361	1.73249	Os.28218.1.S1_at
Contig966_at	0.029286	-1.17348	-
Contig966_s_at	0.019759	-1.08181	-
Contig9660_at	0.016531	1.27331	Os.19872.1.S1_at
Contig9673_s_at	0.038791	0.993167	Os.46691.1.A1_x_at
Contig9681_at	0.043793	0.837086	Os.2980.1.S1_at
Contig9718_at	0.043951	0.863386	Os.27593.1.S1_at
Contig9725_at	0.016407	1.70419	Os.41024.1.S1_x_at
Contig9740_s_at	0.021044	-1.92926	-
Contig9746_at	0.012739	1.93955	Os.23808.3.S1_x_at
Contig9767_at	0.018372	1.11492	Os.7711.1.S1_at
Contig9795_at	0.014734	1.6745	Os.26460.1.S1_a_at
Contig9800_at	0.014734	1.50576	-
Contig9801_at	0.041813	0.96742	Os.49474.1.S1_at
Contig9806_at	0.033939	0.907973	Os.28094.1.S1_at
Contig9814_at	0.01785	1.31481	Os.9854.1.S1_a_at
Contig9820_at	0.049035	-1.37294	Os.2599.1.S1_at
Contig9823_at	0.010944	2.09083	-
Contig9824_at	0.009102	2.55453	Os.53164.1.S1_at
Contig9841_at	0.022171	1.68233	Os.5514.1.S1_at
Contig9844_at	0.04676	1.30198	-
Contig9846_at	0.042603	1.15271	-
Contig9847_s_at	0.01785	1.56073	-
Contig9863_at	0.04324	1.04764	Os.19547.1.S1_at
Contig9864_at	0.010002	1.60871	Os.7020.1.S1_x_at
Contig9874_s_at	0.039922	0.958195	Os.27807.1.S1_a_at
Contig9902_at	0.02089	1.55144	Os.11664.1.S1_at
Contig9941_at	0.044877	0.746195	OsAffx.2977.1.S1_at
Contig9948_at	0.025734	1.07743	Os.14529.1.S1_x_at
Contig996_s_at	0.006035	2.51779	Os.28301.1.S1_at
Contig997_x_at	0.023962	2.48181	-
Contig9987_at	0.021819	-2.09872	-
Dhn10(Morex)_s_at	0.031622	-3.40411	Os.12633.1.S1_s_at
EBed01_SQ002_L24_at	0.02896	-1.20846	-
EBed02_SQ002_H23_s_at	0.047299	-2.86717	-
EBem04_SQ002_C12_at	0.047063	3.12102	OsAffx.19600.1.S1_at
EBem05_SQ003_L06_at	0.014734	-5.6628	Os.8926.1.S1_at
EBem08_SQ003_M18_at	0.019386	-1.22914	-
EBem08_SQ003_O18_at	0.036011	1.24448	-
EBem09_SQ001_F20_s_at	0.038269	-4.99347	OsAffx.27148.1.S1_x_at
EBem09_SQ001_O02_s_at	0.007073	-4.73025	-
EBem09_SQ005_B09_s_at	0.045527	-1.51093	-
EBem09_SQ007_D05_s_at	0.020125	-1.22865	-
EBem10_SQ004_L13_at	0.020125	1.41489	Os.50797.1.S1_at
EBes01_SQ004_F23_at	0.025339	-2.27946	-
EBes01_SQ004_M23_at	0.016778	-2.32199	-
EBes01_SQ004_N07_at	0.018917	-1.74757	-
EBma01_SQ001_O20_at	0.036045	-0.96099	-
EBma01_SQ002_F07_s_at	0.024578	-1.90795	-
EBma03_SQ001_C19_at	0.012302	4.15008	-
EBma03_SQ001_N10_at	0.022171	1.19374	-
EBma04_SQ002_L23_s_at	0.031926	-1.42614	Os.15534.1.S1_at
EBma04_SQ004_H13_at	0.038059	-0.856	-
EBpi01_SQ003_L11_at	0.031462	1.00899	-
EBpi01_SQ005_J19_at	0.03799	0.936878	-
EBpi03_SQ001_J21_at	0.040123	-1.01015	-
EBpi07_SQ002_J15_at	0.043155	1.55605	-
EBpi07_SQ002_O11_s_at	0.009102	1.94529	-
EBro01_SQ004_M15_at	0.015817	1.58984	Os.51741.1.S1_at
EBro02_SQ005_B08_at	0.016407	4.06963	Os.28441.1.S1_at
EBro02_SQ005_B08_s_at	0.012114	1.85893	-
EBro02_SQ006_H19_at	0.04421	2.50233	-
EBro02_SQ006_L04_at	0.014734	-2.73139	-
EBro02_SQ006_L04_x_at	0.031649	-2.20755	-
EBro02_SQ007_A14_at	0.028414	-2.92299	-
EBro03_SQ007_B18_at	0.019054	1.94449	OsAffx.14324.1.S1_at
EBro03_SQ007_M08_at	0.022306	2.15363	Os.12804.1.S1_at
EBro04_SQ002_E11_at	0.040973	2.37274	Os.55611.1.S1_s_at
EBro04_SQ003_H15_s_at	0.027635	-0.92088	Os.1307.1.S1_a_at
EBro04_SQ004_L16a_at	0.00926	2.71953	Os.25564.1.S1_at
EBro07_SQ002_H02_at	0.028982	1.84854	-
EBro08_SQ002_H19_at	0.029509	1.66025	-
EBro08_SQ003_A06_at	0.014368	-1.67224	-
EBro08_SQ004_A23_at	0.013211	-2.47319	Os.27789.1.A1_at
EBro08_SQ007_B12_s_at	0.043793	-4.38883	Os.10933.1.S1_at
EBro08_SQ007_H08_at	0.04018	-1.93125	-
EBro08_SQ007_I17_at	0.020453	-1.64289	-
EBro08_SQ007_K09_at	0.030929	-1.40958	-
EBro08_SQ007_K24_at	0.032872	-0.85342	Os.26565.3.S1_at
EBro08_SQ007_N08_at	0.036045	1.23602	-
EBro08_SQ009_H06_at	0.018657	-2.2846	-
EBro08_SQ012_I09_at	0.043719	1.44613	-
EBro08_SQ012_P14_at	0.033179	-1.40463	-
Franka_b_3pri7_s_at	0.02761	1.11875	-
HA02o10r_s_at	0.035107	1.96355	-
HA03O05u_s_at	0.025162	0.967917	-
HA05k01r_at	0.038351	0.943394	-
HA10A05u_s_at	0.036045	0.870123	-
HA10M14u_at	0.048422	-0.98389	-
HA11I24u_s_at	0.021819	1.15069	-
HA12A14u_at	0.03356	-0.93221	-
HA16L09r_s_at	0.015011	-2.19767	-
HA22L21r_at	0.019771	-1.52834	-
HA28F20r_s_at	0.042607	1.06248	Os.11043.2.S1_at
HA28J12r_s_at	0.035441	1.26873	Os.27375.1.A1_at
HB03A08_T3_at	0.043005	-3.88096	Os.35681.1.S1_at
HB16L13r_x_at	0.030258	-3.74843	-
HB18H23r_s_at	0.037223	-1.60677	-
HB18O02r_at	0.037376	2.32528	Os.50958.2.S1_at
HB21C12r_at	0.022918	-2.37163	-
HB27C07r_at	0.024672	2.61165	OsAffx.32297.1.A1_at
HB28K03r_x_at	0.028606	-1.12364	-
HC108C09_SK_at	0.039672	-0.88635	-
HD05L07r_at	0.01989	-2.42067	Os.53228.1.S1_at
HD05M20r_at	0.017468	-1.9636	-
HD06G11r_at	0.014734	-1.62093	-
HD07C21r_at	0.043793	-2.0007	Os.10756.1.S1_at
HD07M22r_s_at	0.018141	-1.34534	-
HD08H17r_at	0.016715	-2.37909	Os.56211.1.S1_at
HD09M17r_at	0.025162	-3.00431	-
HD12A16r_at	0.012599	-1.43946	Os.34151.1.S2_a_at
HD13H12r_s_at	0.048135	-0.72999	Os.8078.1.S1_at
HE01O10u_at	0.028909	-0.95062	-
HF04B14r_s_at	0.013778	1.58194	Os.6007.1.S1_at
HF04I11r_s_at	0.028606	-0.90308	Os.8748.1.S1_at
HF08D05r_at	0.014734	-1.7404	-
HF11O19r_at	0.043846	2.17472	OsAffx.15383.1.S1_at
HF13F17r_at	0.049429	-4.46739	Os.6678.1.S1_at
HF18A22r_s_at	0.016531	-2.49013	-
HG01F14u_s_at	0.041088	1.1557	-
HG01J06u_at	0.019771	1.30961	Os.27011.1.A1_s_at
HG01O06u_s_at	0.021949	1.14702	Os.11078.1.S1_a_at
HI04E24r_s_at	0.026717	1.87191	Os.8821.1.S1_at
HI05A17u_x_at	0.03631	-1.0828	Os.4786.1.S1_at
HI05P01u_at	0.049143	-0.91379	-
HK03F11r_at	0.020693	1.34862	Os.14248.1.S1_at
HK04001r_at	0.036006	-0.7913	Os.8495.1.S1_at
HK04A15r_at	0.024684	-4.06736	-
HK04G17r_at	0.018976	1.54173	-
HK04P18r_s_at	0.018572	1.41351	-
HK05C24r_at	0.049823	-0.95035	-
HK06N02r_s_at	0.020195	3.23727	Os.11897.1.S1_at
HM02H10u_at	0.031301	2.11419	-
HM02H15u_x_at	0.010778	3.27368	-
HM03F19u_at	0.044764	-0.92262	Os.33444.2.S1_at
HM03K13u_at	0.043846	-1.44751	-
HM05N11r_at	0.021249	2.28146	-
HM06O09r_at	0.026355	-3.4019	-
HM09E06r_at	0.023962	1.35316	Os.28218.1.S1_at
HM10P11r_at	0.030097	-1.94373	Os.49605.1.A1_at
HM10P11r_s_at	0.043214	1.21847	-
HM11K07r_at	0.011235	2.44658	-
HM12O22r_s_at	0.039477	-0.89273	-
HM14B07r_at	0.045852	-0.82264	-
HO10O22S_at	0.012739	-1.52528	OsAffx.32300.1.A1_at
HO10P07S_at	0.027608	1.59436	-
HO11K23S_s_at	0.046085	-1.07031	OsAffx.18651.1.S1_at
HO14A23S_at	0.049488	1.38833	-
HP01E21w_at	0.025288	-1.92742	-
HP01E21w_s_at	0.048232	-1.76116	Os.9169.1.S1_x_at
HR01G01r_at	0.038146	-1.17855	Os.5542.1.S1_at
HR01O04u_at	0.013431	1.86533	-
HS01M21w_s_at	0.014734	-1.83422	Os.27906.1.S1_a_at
HS03N12u_at	0.014734	-1.23262	Os.12014.1.S1_s_at
HS04A09u_s_at	0.019283	-1.09438	Os.50250.1.S1_at
HS05D20u_s_at	0.034662	-1.43949	-
HS05F12u_s_at	0.030929	1.5043	-
HS06A14u_s_at	0.011644	2.85978	-
HS06C04u_s_at	0.038059	-1.38482	-
HS06K05u_at	0.028982	-1.27768	-
HS07F03u_at	0.031845	1.32891	-
HS08F16u_at	0.031622	-0.99927	-
HS08K24u_at	0.027012	-1.0514	-
HS08N07u_at	0.025589	1.32988	-
HS09A23u_s_at	0.027073	-1.9627	-
HS09M17u_s_at	0.03862	-1.05609	-
HS16G15u_s_at	0.01343	1.65619	OsAffx.28074.1.S1_at
HS16L14r_s_at	0.034632	-0.9891	-
HS18B10u_s_at	0.012114	2.14495	-
HT01D22w_at	0.010778	-2.48622	-
HT04E01r_at	0.032035	1.08295	Os.46791.1.S1_at
HT05L10u_at	0.017518	-1.2489	-
HT05P05u_s_at	0.013778	-2.14394	Os.9293.1.S1_at
HT06N06u_at	0.031007	-2.01857	Os.55974.1.S1_at
HT07A03u_at	0.02761	1.38274	-
HT07E09u_at	0.035473	-3.44455	-
HT07K23u_at	0.048144	-0.80065	-
HT08G04u_at	0.027504	-1.2366	Os.50460.1.S1_at
HT08N08u_at	0.048843	-1.17736	Os.12967.1.A1_a_at
HT08N20u_x_at	0.010857	2.18058	Os.10952.1.S1_at
HT09C19u_at	0.034487	-1.68706	-
HT10N10u_s_at	0.021548	-1.1858	Os.6597.1.S1_at
HT10N20u_s_at	0.026335	-2.53112	-
HT11A18u_s_at	0.029943	-0.91881	-
HT11N18r_s_at	0.023983	-2.23235	-
HT12D12u_s_at	0.018185	-1.22191	Os.3372.1.S1_at
HT12E22u_s_at	0.035321	-1.83933	-
HT12G07u_s_at	0.016361	-1.83219	-
HT13J15r_s_at	0.040973	-0.96622	-
HU02F20u_s_at	0.048089	-1.5151	-
HU03I15u_s_at	0.023299	-1.33194	Os.5690.1.S1_at
HU03O08u_at	0.034632	0.921184	Os.33629.1.S1_a_at
HU05P03u_s_at	0.04421	-1.06967	Os.20667.1.S1_at
HU08A18u_at	0.027967	3.04625	-
HU08P10u_at	0.023485	-2.5134	Os.44779.2.S1_x_at
HU09K13u_s_at	0.024764	-2.09476	-
HU09L12u_at	0.028896	-1.32181	-
HU09P03u_at	0.005417	-3.72065	-
HU10I09u_at	0.045852	-0.88372	Os.52402.1.S1_at
HU10K22u_s_at	0.013431	2.4252	Os.49161.1.S1_s_at
HU11B09u_at	0.031394	-1.10039	-
HU11E18u_at	0.009102	4.02671	OsAffx.5969.1.S1_at
HU11F04u_s_at	0.021949	-1.53075	Os.5794.1.S1_a_at
HU12O04u_s_at	0.023073	-1.44388	Os.9238.2.S1_at
HU12P21u_at	0.039477	2.0339	-
HU13L08u_at	0.049047	-0.68196	-
HV_CEa0001D22f_at	0.013431	1.66331	-
HV_CEa0003L23f_s_at	0.0238	1.00312	-
HV_CEa0004H12r2_at	0.048649	2.27695	-
HV_CEa0006I05r2_s_at	0.045852	2.61673	-
HV_CEa0006L03r2_at	0.015817	2.20814	Os.11316.1.S1_at
HV_CEa0008K08r2_s_at	0.04517	0.853412	Os.28094.1.S1_at
HV_CEa0013E09r2_at	0.030727	-1.59154	-
HV_CEa0014A14r2_at	0.043793	1.17498	-
HV_CEb0002J23r2_s_at	0.016472	2.24672	-
HV_CEb0005K23r2_x_at	0.022171	-1.7444	-
HV_CEb0006A14f_s_at	0.013431	2.62176	-
HV_CEb0006C16r2_at	0.025148	-0.95461	-
HV_CEb0006P16r2_s_at	0.033268	-0.88072	-
HV_CEb0009H09r2_x_at	0.030473	1.29452	Os.8241.1.S1_at
HV_CEb0010H17r2_at	0.006374	3.24616	Os.50300.1.S1_at
HV_CEb0010M02r2_s_at	0.023073	-2.69183	-
HV_CEb0011C06r2_at	0.048506	-2.29245	-
HV_CEb0015L05r2_at	0.02102	1.27821	Os.14493.1.S1_at
HV_CEb0016H24f_s_at	0.019759	1.31252	Os.44471.1.S1_a_at
HV_CEb0017F03r2_s_at	0.028672	1.12655	Os.12713.1.S1_at
HV_CEb0020C01r2_at	0.039578	-1.37159	-
HV01H01w_at	0.014167	-2.23224	Os.7825.1.S1_at
HV01L03w_at	0.045918	1.18521	-
HV02A24u_at	0.017988	-1.58673	-
HV03G03u_at	0.02384	1.56884	Os.7536.1.S1_at
HV05C06u_x_at	0.039454	-1.16651	-
HV05H03u_at	0.014167	-3.31622	-
HV05O23u_at	0.034632	-2.57148	-
HV08P05u_at	0.031622	1.60544	-
HV09K22u_s_at	0.016531	-7.40958	OsAffx.26230.1.A1_at
HV10K18u_at	0.045108	-1.54397	OsAffx.26362.1.S1_at
HV11M18u_at	0.034795	1.43551	Os.11876.1.S1_s_at
HV11N06u_at	0.046485	1.61118	-
HV12A17u_s_at	0.022198	1.11225	-
HV12J05u_at	0.038408	-1.86965	Os.53614.1.S1_at
HV12L03u_at	0.046375	1.33346	Os.53432.1.S1_at
HVSMEa0001J12r2_at	0.021548	1.77277	OsAffx.2637.1.S1_at
HVSMEa0004J10r2_at	0.025339	1.03029	Os.56226.1.S1_at
HVSMEa0005L24r2_s_at	0.015125	1.39475	Os.48405.1.A1_at
HVSMEa0005O15r2_s_at	0.013802	1.48389	-
HVSMEa0007I03r2_at	0.018976	-3.33634	Os.15663.1.S1_at
HVSMEa0008H21r2_at	0.04748	-2.4525	-
HVSMEa0011L14r2_s_at	0.014734	2.69096	Os.27095.1.A1_at
HVSMEa0012H02f2_at	0.015972	2.18881	Os.20403.2.S1_x_at
HVSMEa0014K13r2_at	0.025162	-2.32796	-
HVSMEa0014K13r2_s_at	0.012563	2.563	Os.7939.1.S1_at
HVSMEa0015G15r2_s_at	0.037461	2.76626	Os.4384.1.S1_at
HVSMEa0017L10r2_at	0.002366	4.31401	OsAffx.9247.1.S1_at
HVSMEb0001K06r2_s_at	0.032535	-0.91135	-
HVSMEb0002K02r2_s_at	0.009102	2.41964	-
HVSMEb0004F22r2_at	0.032645	1.71365	Os.46643.1.S1_at
HVSMEb0004H19r2_at	0.010002	-2.65764	Os.50134.1.S1_at
HVSMEb0005E20r2_s_at	0.023962	-1.24153	Os.2599.1.S1_at
HVSMEb0007H07r2_at	0.021339	-1.44234	Os.55380.1.S1_at
HVSMEb0008G08r2_at	0.045842	2.09479	-
HVSMEb0009N20r2_at	0.036557	-0.87634	-
HVSMEb0011O06r2_at	0.011536	2.70419	Os.5860.1.S1_at
HVSMEb0011O12r2_at	0.017518	3.55726	Os.15789.1.S1_at
HVSMEb0012O23r2_s_at	0.028616	-1.38448	Os.10024.1.S1_at
HVSMEb0013I11r2_s_at	0.045181	-1.59571	-
HVSMEb0013P02f_at	0.036451	-1.61818	-
HVSMEb0015P10r2_at	0.016405	2.34517	Os.35815.1.S1_at
HVSMEb0017H11f_at	0.027768	-1.70366	Os.52444.1.S1_at
HVSMEc0004G11r2_s_at	0.031145	-1.25092	Os.6667.1.S1_at
HVSMEc0014E22r2_at	0.046134	0.876725	OsAffx.2617.1.S1_at
HVSMEc0015H24f_at	0.044299	1.07694	OsAffx.26050.13.S1_x_at
HVSMEf0002J15r2_s_at	0.045496	0.821147	-
HVSMEf0002J15r2_x_at	0.03063	1.07584	Os.7916.1.S1_at
HVSMEf0003G07r2_at	0.035885	2.07971	-
HVSMEf0004E13f_at	0.036391	-1.54743	Os.41771.1.S1_at
HVSMEf0005H03r2_s_at	0.032318	-1.19715	-
HVSMEf0006A19r2_at	0.017314	1.19326	Os.28558.1.S1_at
HVSMEf0006D12r2_s_at	0.029943	-1.02707	Os.46.1.A1_at
HVSMEf0009N22f_at	0.020778	-1.40205	-
HVSMEf0013H13r2_at	0.014167	2.51723	-
HVSMEf0014D09r2_at	0.016755	1.44545	Os.37668.1.S1_at
HVSMEf0015K14f2_at	0.016755	2.4146	-
HVSMEf0015K23f_at	0.027532	1.71128	Os.6038.1.S1_at
HVSMEf0019G05r2_s_at	0.031157	1.20727	-
HVSMEf0019G08r2_s_at	0.021002	3.03591	-
HVSMEf0020A12r2_s_at	0.009102	-1.78929	-
HVSMEf0020I24r2_at	0.018241	-1.64019	-
HVSMEf0021D08f_s_at	0.043793	0.807017	-
HVSMEf0021G22r2_at	0.025587	2.10299	-
HVSMEf0022D18r2_s_at	0.014821	-3.17973	-
HVSMEf0023A03f_s_at	0.025094	-1.17308	Os.9654.1.S1_at
HVSMEf0023D17f_s_at	0.011536	1.4923	-
HVSMEg0001I10f_s_at	0.010886	3.56306	-
HVSMEg0001I20f_at	0.014167	2.10928	Os.11969.1.S1_at
HVSMEg0001I20f_x_at	0.006035	3.13193	Os.11969.1.S1_at
HVSMEg0001I23r2_at	0.033179	-1.16023	-
HVSMEg0002E24r2_s_at	0.033398	1.8116	-
HVSMEg0006F05r2_s_at	0.032822	1.52537	Os.7676.1.S1_at
HVSMEg0011P04r2_at	0.042048	-1.08339	-
HVSMEg0016P19f_x_at	0.039545	2.18238	-
HVSMEg0017A08r2_at	0.048875	0.991747	Os.11771.1.S1_at
HVSMEg0018A08r2_s_at	0.018548	1.96644	-
HVSMEh0080L10r2_x_at	0.020693	1.40368	Os.12713.1.S1_at
HVSMEh0081E03r2_at	0.018243	-7.33326	-
HVSMEh0083O16r2_s_at	0.034311	1.06448	Os.2241.1.S1_a_at
HVSMEh0087N20r2_x_at	0.039545	-1.47963	-
HVSMEh0102O09f_at	0.012311	-1.93464	-
HVSMEi0003A10r2_s_at	0.031622	0.862647	Os.57103.1.S1_at
HVSMEi0003D06r2_at	0.01785	-3.00365	OsAffx.13941.1.S1_at
HVSMEi0003H24r2_s_at	0.000989	-6.13883	-
HVSMEi0004O22r2_at	0.045786	2.14692	OsAffx.28494.1.S1_at
HVSMEi0005B04r2_x_at	0.024241	1.63126	OsAffx.27508.126.S1_x_at
HVSMEi0006K11r2_at	0.019997	-5.33259	-
HVSMEi0006K11r2_s_at	0.019386	-4.11607	Os.47303.1.S1_s_at
HVSMEi0008J09r2_x_at	0.031622	0.910591	Os.18550.1.S1_at
HVSMEi0008M12r2_at	0.023485	-2.4258	-
HVSMEi0013A05r2_at	0.044232	-0.98454	Os.50856.1.S1_at
HVSMEi0020C22r2_at	0.039477	-0.87202	-
HVSMEk0002E18r2_at	0.032855	-1.31994	-
HVSMEk0005A09r2_at	0.039259	1.41834	OsAffx.12575.1.S1_at
HVSMEk0005L21r2_s_at	0.012679	1.60911	Os.18474.1.S1_at
HVSMEk0006H23r2_at	0.049286	-1.07027	Os.27495.1.A1_at
HVSMEk0006O10r2_at	0.014639	-1.78442	Os.18742.1.A1_at
HVSMEk0007B01r2_s_at	0.023901	1.25749	-
HVSMEk0012G16r2_at	0.014591	-1.42548	Os.17652.1.S2_s_at
HVSMEk0012O01r2_s_at	0.017468	1.1858	Os.17305.1.A1_s_at
HVSMEk0016B20r2_at	0.026335	-1.47116	-
HVSMEk0019E13r2_at	0.034752	0.959686	-
HVSMEl0002I06r2_at	0.031007	-0.84232	OsAffx.7289.1.S1_at
HVSMEl0002L06r2_at	0.039672	1.96573	Os.4324.1.S1_at
HVSMEl0003A05r2_at	0.035473	2.41392	Os.34873.1.S1_at
HVSMEl0005A23r2_x_at	0.018548	1.87126	-
HVSMEl0005F20r2_x_at	0.042281	-1.34915	-
HVSMEl0009A22r2_at	0.029614	-1.9293	-
HVSMEl0009C14r2_s_at	0.023901	-1.36272	Os.52694.1.S1_at
HVSMEl0009I21r2_at	0.012737	3.079	-
HVSMEl0010I15r2_s_at	0.03757	2.28263	-
HVSMEl0010P10f_x_at	0.038713	-0.99337	Os.25208.1.S1_at
HVSMEl0022M11f_s_at	0.013829	-1.8076	-
HVSMEl0023I10r2_at	0.021556	1.31926	Os.13225.1.S1_a_at
HVSMEl0024A16r2_x_at	0.027152	-1.20876	-
HVSMEm0003A13r2_at	0.019821	-1.47817	-
HVSMEm0005N22r2_s_at	0.039477	1.24188	Os.33675.1.S1_at
HVSMEm0015M15r2_s_at	0.045139	0.9545	Os.9330.1.S2_x_at
HVSMEm0015O15f_s_at	0.016755	1.42406	Os.51086.1.S1_x_at
HVSMEm0018B22r2_s_at	0.048649	-0.87967	-
HVSMEn0001G02r2_at	0.035163	-1.23569	-
HVSMEn0004G12r2_x_at	0.04822	-0.80172	-
HVSMEn0006O09f2_x_at	0.039672	1.03113	Os.25687.1.S1_x_at
HVSMEn0009M15f_at	0.045852	-1.89158	-
HVSMEn0011M11r2_s_at	0.014734	1.39901	Os.22629.1.S1_at
HVSMEn0014K19r2_at	0.015125	1.47431	Os.37067.1.S1_at
HVSMEn0015N02r2_at	0.039672	1.654	Os.49996.1.S1_at
HVSMEn0015O15f_s_at	0.015817	2.20395	Os.5404.3.S1_a_at
HVSMEn0016K19r2_at	0.033842	-1.12361	-
HVSMEn0019K13r2_at	0.033449	1.17469	Os.53851.1.S1_at
HVSMEn0020J05f_x_at	0.026422	0.951343	Os.7890.2.S1_x_at
HVSMEn0020P13r2_x_at	0.018936	-1.23981	-
HVSMEn0022E14r2_at	0.017768	1.39862	Os.25566.1.S1_at
HVSMEn0023M22r2_at	0.002611	4.02626	Os.8411.1.S1_at
HVSMEn0024H20r2_s_at	0.014734	3.22989	Os.50789.1.S1_x_at
HVSMEn0024J24r2_at	0.021556	-3.50063	Os.5375.1.S1_at
HW01B13u_x_at	0.016531	2.261	-
HW01E18u_at	0.029786	-2.73513	-
HW02N10u_at	0.04769	2.01798	Os.56965.1.S1_at
HW03C10u_at	0.044299	1.83341	-
HW03D17u_at	0.012095	2.00608	Os.8517.1.S1_at
HW03I05u_at	0.03616	2.23989	-
HW05C10u_s_at	0.010857	2.34123	-
[truncated: 67 more rows]

## Sheet: Table S5
Table S5. Results of gene ontology (GO) enrichment analysis of differentially expressed genes (DEGs) by the tool g: Profiler.
Rice (Oryza sativa)	term_name	term_id	adjusted_p_value	count		Maize (Zea mays)	term_name	term_id	adjusted_p_value	count
MF	oxidoreductase activity	GO:0016491	5.01e-14	497		MF	cation binding	GO:0043169	0.00151837	242
MF	catalytic activity	GO:0003824	9.6e-13	2159		MF	metal ion binding	GO:0046872	0.00342513	238
MF	cofactor binding	GO:0048037	9.9e-06	328		MF	antioxidant activity	GO:0016209	0.00484527	31
MF	hydrolase activity, hydrolyzing O-glycosyl compounds	GO:0004553	0.000387771	123		MF	peroxidase activity	GO:0004601	0.00724191	28
MF	chlorophyll binding	GO:0016168	0.000960897	13		MF	oxidoreductase activity, acting on peroxide as acceptor	GO:0016684	0.00804159	28
MF	transporter activity	GO:0005215	0.0018228	331		MF	DNA replication origin binding	GO:0003688	0.00814787	8
MF	oxidoreductase activity, acting on the CH-OH group of donors, NAD or NADP as acceptor	GO:0016616	0.0021958	68		MF	structural constituent of cytoskeleton	GO:0005200	0.0261288	9
MF	hydrolase activity, acting on glycosyl bonds	GO:0016798	0.0026537	134		MF	oxidoreductase activity, acting on the aldehyde or oxo group of donors	GO:0016903	0.0272336	14
MF	oxidoreductase activity, acting on CH-OH group of donors	GO:0016614	0.00324616	75		BP	small molecule metabolic process	GO:0044281	3.42e-09	166
MF	coenzyme binding	GO:0050662	0.00412438	141		BP	response to chemical	GO:0042221	1.24e-07	154
MF	transmembrane transporter activity	GO:0022857	0.00454985	311		BP	carbohydrate metabolic process	GO:0005975	3.53e-07	121
MF	cation binding	GO:0043169	0.0066172	648		BP	organic acid metabolic process	GO:0006082	7.42e-07	112
MF	anion transmembrane transporter activity	GO:0008509	0.00792787	69		BP	carboxylic acid metabolic process	GO:0019752	1.04339e-06	108
MF	oxidoreductase activity, acting on the aldehyde or oxo group of donors	GO:0016903	0.00825788	28		BP	oxoacid metabolic process	GO:0043436	2.15313e-06	110
MF	metal ion binding	GO:0046872	0.0126938	640		BP	drug metabolic process	GO:0017144	3.46797e-06	72
MF	oxidoreductase activity, acting on the aldehyde or oxo group of donors, NAD or NADP as acceptor	GO:0016620	0.0179515	23		BP	response to oxygen-containing compound	GO:1901700	1.08762e-05	78
MF	protein self-association	GO:0043621	0.0319458	20		BP	monocarboxylic acid metabolic process	GO:0032787	1.1197e-05	60
BP	photosynthesis	GO:0015979	1.38e-13	88		BP	response to abiotic stimulus	GO:0009628	7.79719e-05	87
BP	small molecule metabolic process	GO:0044281	7.76e-12	409		BP	cofactor metabolic process	GO:0051186	9.92495e-05	68
BP	oxidation-reduction process	GO:0055114	6.77e-11	534		BP	cellular carbohydrate metabolic process	GO:0044262	0.000115878	59
BP	response to abiotic stimulus	GO:0009628	1.14e-07	216		BP	response to osmotic stress	GO:0006970	0.000193541	33
BP	response to temperature stimulus	GO:0009266	1.22e-07	91		BP	response to toxic substance	GO:0009636	0.000195383	43
BP	response to oxygen-containing compound	GO:1901700	3e-07	183		BP	cellular response to chemical stimulus	GO:0070887	0.000218718	95
BP	organic acid metabolic process	GO:0006082	3.76e-07	263		BP	mitotic cell cycle	GO:0000278	0.000516105	42
BP	small molecule catabolic process	GO:0044282	4.88e-07	76		BP	response to stimulus	GO:0050896	0.000523346	285
BP	oxoacid metabolic process	GO:0043436	5.42e-07	261		BP	drug catabolic process	GO:0042737	0.000526757	40
BP	carboxylic acid metabolic process	GO:0019752	8.63e-07	252		BP	small molecule catabolic process	GO:0044282	0.000640671	33
BP	photosynthesis, light reaction	GO:0019684	2.6e-06	41		BP	carboxylic acid catabolic process	GO:0046395	0.000695287	25
BP	carboxylic acid catabolic process	GO:0046395	2.82e-06	54		BP	organic acid catabolic process	GO:0016054	0.000695287	25
BP	organic acid catabolic process	GO:0016054	2.82e-06	54		BP	response to temperature stimulus	GO:0009266	0.000733288	38
BP	carbohydrate metabolic process	GO:0005975	3.88e-06	279		BP	response to salt stress	GO:0009651	0.000798949	29
BP	anion transport	GO:0006820	4.36e-06	106		BP	response to inorganic substance	GO:0010035	0.00181729	43
BP	response to salt stress	GO:0009651	3.14e-05	62		BP	response to organic substance	GO:0010033	0.00214077	90
BP	cellular amino acid catabolic process	GO:0009063	3.34e-05	36		BP	response to stress	GO:0006950	0.00259728	158
BP	response to antibiotic	GO:0046677	3.51e-05	37		BP	response to oxidative stress	GO:0006979	0.00477757	42
BP	response to chemical	GO:0042221	4.21e-05	356		BP	cell wall organization or biogenesis	GO:0071554	0.00591897	55
BP	response to inorganic substance	GO:0010035	6.39e-05	99		BP	cellular amino acid catabolic process	GO:0009063	0.00621251	17
BP	response to osmotic stress	GO:0006970	6.89e-05	68		BP	fatty acid metabolic process	GO:0006631	0.00641253	29
BP	anion transmembrane transport	GO:0098656	8.29e-05	71		BP	response to endogenous stimulus	GO:0009719	0.00651116	75
BP	alpha-amino acid catabolic process	GO:1901606	0.000122222	34		BP	response to hormone	GO:0009725	0.00810359	74
BP	response to acid chemical	GO:0001101	0.000153107	132		BP	alpha-amino acid metabolic process	GO:1901605	0.0101283	38
BP	response to stress	GO:0006950	0.000288366	412		BP	carbohydrate biosynthetic process	GO:0016051	0.0108521	40
BP	response to heat	GO:0009408	0.000300955	53		BP	response to heat	GO:0009408	0.0120434	24
BP	cofactor metabolic process	GO:0051186	0.000310734	152		BP	cell wall organization	GO:0071555	0.0131822	41
BP	generation of precursor metabolites and energy	GO:0006091	0.000545973	144		BP	alpha-amino acid catabolic process	GO:1901606	0.0145035	16
BP	photosynthesis, light harvesting	GO:0009765	0.000713322	16		BP	cellular response to endogenous stimulus	GO:0071495	0.0155312	55
BP	monocarboxylic acid metabolic process	GO:0032787	0.00114349	123		BP	reactive oxygen species metabolic process	GO:0072593	0.0160741	29
BP	photosynthesis, light harvesting in photosystem I	GO:0009768	0.00159574	12		BP	cellular response to hormone stimulus	GO:0032870	0.0195087	54
BP	drug metabolic process	GO:0017144	0.00209525	148		BP	detoxification	GO:0098754	0.0213175	34
BP	response to oxidative stress	GO:0006979	0.00218228	94		BP	external encapsulating structure organization	GO:0045229	0.025474	42
BP	ion transport	GO:0006811	0.00229988	251		BP	response to acid chemical	GO:0001101	0.0350433	52
BP	protein complex oligomerization	GO:0051259	0.00249129	19		BP	pre-replicative complex assembly	GO:0036388	0.036426	6
BP	response to reactive oxygen species	GO:0000302	0.00328789	33		BP	pre-replicative complex assembly involved in nuclear cell cycle DNA replication	GO:0006267	0.036426	6
BP	cofactor catabolic process	GO:0051187	0.00348674	59		BP	pre-replicative complex assembly involved in cell cycle DNA replication	GO:1902299	0.036426	6
BP	response to toxic substance	GO:0009636	0.00372758	87		BP	cytoskeleton organization	GO:0007010	0.0388487	31
BP	response to hydrogen peroxide	GO:0042542	0.00469747	19		CC	DNA packaging complex	GO:0044815	1.57175e-13	52
BP	response to drug	GO:0042493	0.00547088	66		CC	nucleosome	GO:0000786	1.64567e-13	50
BP	response to stimulus	GO:0050896	0.0061814	748		CC	thylakoid	GO:0009579	6.76919e-11	106
BP	response to water deprivation	GO:0009414	0.00884702	44		CC	protein-DNA complex	GO:0032993	2.36176e-08	57
BP	cellular amino acid metabolic process	GO:0006520	0.00961836	118		CC	photosynthetic membrane	GO:0034357	3.36856e-07	82
BP	small molecule biosynthetic process	GO:0044283	0.0132112	161		CC	plastid thylakoid membrane	GO:0055035	4.34675e-07	71
BP	response to alcohol	GO:0097305	0.0187253	67		CC	chloroplast thylakoid membrane	GO:0009535	4.34675e-07	71
BP	response to water	GO:0009415	0.0192397	44		CC	microtubule	GO:0005874	8.33617e-07	60
BP	reactive oxygen species metabolic process	GO:0072593	0.0224366	61		CC	thylakoid membrane	GO:0042651	1.56982e-06	77
BP	antibiotic catabolic process	GO:0017001	0.0236403	54		CC	chloroplast thylakoid	GO:0009534	4.11279e-06	76
BP	alpha-amino acid metabolic process	GO:1901605	0.0257878	82		CC	plastid thylakoid	GO:0031976	4.11279e-06	76
BP	drug catabolic process	GO:0042737	0.0273287	79		CC	chloroplast	GO:0009507	8.7944e-06	268
BP	chlorophyll metabolic process	GO:0015994	0.0285138	21		CC	chromocenter	GO:0010369	1.28844e-05	9
BP	hydrogen peroxide catabolic process	GO:0042744	0.0384001	50		CC	polymeric cytoskeletal fiber	GO:0099513	1.52189e-05	60
BP	response to cold	GO:0009409	0.0441589	41		CC	supramolecular polymer	GO:0099081	1.52189e-05	60
CC	chloroplast	GO:0009507	3.88671e-27	442		CC	supramolecular fiber	GO:0099512	1.52189e-05	60
CC	plastid	GO:0009536	7.62497e-27	448		CC	microtubule cytoskeleton	GO:0015630	1.80977e-05	66
CC	plastid thylakoid	GO:0031976	6.67649e-19	121		CC	plastid	GO:0009536	3.57633e-05	271
CC	chloroplast thylakoid	GO:0009534	6.67649e-19	121		CC	cytoskeleton	GO:0005856	6.07551e-05	87
CC	thylakoid	GO:0009579	2.11644e-18	148		CC	cytoplasm	GO:0005737	7.67118e-05	1221
CC	photosynthetic membrane	GO:0034357	1.50672e-17	124		CC	organelle subcompartment	GO:0031984	0.000231998	114
CC	plastid thylakoid membrane	GO:0055035	6.40068e-17	103		CC	extracellular region	GO:0005576	0.000512533	138
CC	chloroplast thylakoid membrane	GO:0009535	6.40068e-17	103		CC	chromatin	GO:0000785	0.000557698	67
CC	thylakoid membrane	GO:0042651	9.13561e-17	115		CC	vacuole	GO:0005773	0.00492936	98
CC	organelle subcompartment	GO:0031984	7.47136e-10	156		CC	apoplast	GO:0048046	0.0086093	45
CC	photosystem	GO:0009521	7.05864e-09	45		CC	anchored component of membrane	GO:0031225	0.0262722	43
CC	plastid stroma	GO:0009532	1.75207e-08	124		CC	anchored component of plasma membrane	GO:0046658	0.0334703	42
CC	chloroplast stroma	GO:0009570	2.23836e-08	122		CC	proton-transporting ATP synthase complex, coupling factor F(o)	GO:0045263	0.0335221	8
CC	intrinsic component of plasma membrane	GO:0031226	8.03289e-08	122
CC	photosystem I	GO:0009522	8.39141e-07	21
CC	plastid envelope	GO:0009526	9.19211e-07	104
CC	chloroplast envelope	GO:0009941	2.03002e-06	101
CC	photosystem II	GO:0009523	2.4097e-06	36
CC	anchored component of membrane	GO:0031225	1.28042e-05	70
CC	anchored component of plasma membrane	GO:0046658	2.29496e-05	67
CC	cytoplasm	GO:0005737	0.00124195	1460
CC	cell periphery	GO:0071944	0.00177447	590
CC	symplast	GO:0055044	0.00349026	88
CC	plasmodesma	GO:0009506	0.00349026	88
CC	cell junction	GO:0030054	0.00406505	88
CC	anchoring junction	GO:0070161	0.00406505	88
CC	cell-cell junction	GO:0005911	0.00406505	88
CC	thylakoid lumen	GO:0031977	0.00479271	15
CC	cellular anatomical entity	GO:0110165	0.0232696	3469
CC	extracellular region	GO:0005576	0.0358485	198
CC	plasma membrane	GO:0005886	0.0372952	484

## Sheet: Table S6
Table S6. Gene Ontology (GO) enrichment analysis of consensus modules.
Blue
	source	term_name	term_id	adjusted_p_value	intersection_size
	BP	cell wall organization	GO:0071555	3.67e-10	23
	BP	cell wall organization or biogenesis	GO:0071554	5.15e-10	27
	BP	external encapsulating structure organization	GO:0045229	1.31e-09	23
	BP	cellular component organization or biogenesis	GO:0071840	6.31e-09	67
	BP	cell cycle	GO:0007049	1.25156e-06	25
	BP	cell cycle process	GO:0022402	7.77043e-06	20
	BP	pre-replicative complex assembly involved in cell cycle DNA replication	GO:1902299	6.66614e-05	5
	BP	pre-replicative complex assembly	GO:0036388	6.66614e-05	5
	BP	double-strand break repair via break-induced replication	GO:0000727	0.000182117	5
	BP	DNA replication initiation	GO:0006270	0.00026118	6
	BP	DNA-dependent DNA replication	GO:0006261	0.000847582	10
	BP	carbohydrate metabolic process	GO:0005975	0.00084951	30
	BP	polysaccharide metabolic process	GO:0005976	0.00139556	17
	BP	organelle organization	GO:0006996	0.00424196	37
	BP	DNA replication	GO:0006260	0.00465379	10
	BP	protein-DNA complex assembly	GO:0065004	0.00795196	9
	BP	double-strand break repair via homologous recombination	GO:0000724	0.0266438	7
	BP	recombinational repair	GO:0000725	0.0430068	7
	KEGG	DNA replication	KEGG:03030	1.98217e-05	8
	KEGG	Cutin, suberine and wax biosynthesis	KEGG:00073	0.0160821	4
	KEGG	Fatty acid elongation	KEGG:00062	0.0240775	4
green	source	term_name	term_id	adjusted_p_value	intersection_size
	BP	plant-type cell wall organization or biogenesis	GO:0071669	3.61428e-05	7
	BP	plant-type cell wall biogenesis	GO:0009832	9.26729e-05	6
	BP	cell wall organization or biogenesis	GO:0071554	0.00382033	8
	BP	hydrogen peroxide catabolic process	GO:0042744	0.0126578	5
	BP	cofactor catabolic process	GO:0051187	0.0248658	5
	BP	reactive oxygen species metabolic process	GO:0072593	0.0391319	5
	KEGG	Phenylpropanoid biosynthesis	KEGG:00940	7.16282e-05	6
	KEGG	Biosynthesis of secondary metabolites	KEGG:01110	0.0385565	8
turquoise	source	term_name	term_id	adjusted_p_value	intersection_size
	BP	small molecule catabolic process	GO:0044282	7.55e-09	15
	BP	small molecule metabolic process	GO:0044281	2.74e-07	34
	BP	organic acid metabolic process	GO:0006082	1.37574e-06	26
	BP	alpha-amino acid catabolic process	GO:1901606	3.78811e-05	8
	BP	leucine catabolic process	GO:0006552	4.06712e-05	4
	BP	response to water	GO:0009415	0.000190171	9
	BP	leucine metabolic process	GO:0006551	0.000556184	4
	BP	L-proline biosynthetic process	GO:0055129	0.00147796	3
	BP	response to acid chemical	GO:0001101	0.0126576	13
	BP	proline metabolic process	GO:0006560	0.0202373	3
	KEGG	Valine, leucine and isoleucine degradation	KEGG:00280	0.000159826	6
	KEGG	Propanoate metabolism	KEGG:00640	0.00699593	4
	KEGG	Butanoate metabolism	KEGG:00650	0.00830779	4
	KEGG	beta-Alanine metabolism	KEGG:00410	0.0201244	4
	KEGG	Metabolic pathways	KEGG:01100	0.0247288	34
yellow	source	term_name	term_id	adjusted_p_value	intersection_size
	BP	photosynthesis	GO:0015979	8.07983e-06	11
	BP	small molecule metabolic process	GO:0044281	0.00417012	23
	BP	plastid translation	GO:0032544	0.00786028	3
	BP	oligosaccharide biosynthetic process	GO:0009312	0.0103055	5
	BP	sucrose biosynthetic process	GO:0005986	0.0166944	3
	BP	fructose 1,6-bisphosphate metabolic process	GO:0030388	0.0303358	3
	KEGG	Photosynthesis	KEGG:00195	0.00032774	6
	KEGG	Nitrogen metabolism	KEGG:00910	0.00543448	4
	KEGG	Carbon fixation in photosynthetic organisms	KEGG:00710	0.00579286	6
	KEGG	Carbon metabolism	KEGG:01200	0.0160825	10
	KEGG	Photosynthesis - antenna proteins	KEGG:00196	0.0276892	3
	KEGG	Metabolic pathways	KEGG:01100	0.0379139	33

## Sheet: Table S7
Table S7. List of top 5 hub genes in consensus modules.
Gene ID	module	kWithin
Os07g0568700	blue	306.027
Os12g0116000	blue	306.013
Os10g0574700	blue	305.987
Os03g0761500	blue	305.915
Os02g0616100	blue	305.823
Os02g0739600	green	66.8496
Os10g0552600	green	66.78
Os10g0520700	green	66.7565
Os03g0685300	green	66.7564
Os12g0454600	green	66.7134
Os02g0655600	turquoise	180.537
Os11g0708500	turquoise	180.507
Os02g0717500	turquoise	180.481
Os03g0425300	turquoise	180.459
Os05g0573300	turquoise	180.451
Os02g0735700	yellow	125.876
Os01g0233900	yellow	125.856
Os09g0344800	yellow	125.839
Os09g0397300	yellow	125.834
Os05g0589200	yellow	125.827

## Sheet: Table S8
Table S8. Gene Ontology (GO) and KEGG pathway analyses of differential co‐expression modules.
D.black	source	term_name	term_id	adjusted_p_value	intersection_size
	MF	protein serine/threonine phosphatase activity	GO:0004722	0.00803526	7
	MF	oxidoreductase activity	GO:0016491	0.0171017	30
	BP	organic acid catabolic process	GO:0016054	7.66752e-05	10
	BP	carboxylic acid catabolic process	GO:0046395	7.66752e-05	10
	BP	small molecule catabolic process	GO:0044282	0.000543712	11
	BP	small molecule metabolic process	GO:0044281	0.000801636	31
	BP	monocarboxylic acid catabolic process	GO:0072329	0.00101104	6
	BP	fatty acid beta-oxidation	GO:0006635	0.00189864	5
	BP	fatty acid catabolic process	GO:0009062	0.00279601	5
	BP	fatty acid oxidation	GO:0019395	0.00279601	5
	BP	response to water deprivation	GO:0009414	0.00529214	8
	BP	response to water	GO:0009415	0.00601784	8
	BP	organic acid metabolic process	GO:0006082	0.00710016	22
	BP	monocarboxylic acid metabolic process	GO:0032787	0.00710834	14
	BP	response to acid chemical	GO:0001101	0.00820803	8
	BP	carboxylic acid metabolic process	GO:0019752	0.0123227	21
	BP	oxoacid metabolic process	GO:0043436	0.0209983	21
	BP	response to oxygen-containing compound	GO:1901700	0.0245703	16
	BP	lipid oxidation	GO:0034440	0.0275285	5
	KEGG	Galactose metabolism	KEGG:00052	0.000846494	6
	KEGG	Fatty acid degradation	KEGG:00071	0.0125762	5
	KEGG	Propanoate metabolism	KEGG:00640	0.0131652	4
	KEGG	Metabolic pathways	KEGG:01100	0.0262022	38
	KEGG	Fatty acid metabolism	KEGG:01212	0.0340614	5
	KEGG	beta-Alanine metabolism	KEGG:00410	0.0358984	4
D.blue	source	term_name	term_id	adjusted_p_value	intersection_size
	MF	squalene monooxygenase activity	GO:0004506	0.0313991	2
	KEGG	Alanine, aspartate and glutamate metabolism	KEGG:00250	0.0413699	4
D.green	source	term_name	term_id	adjusted_p_value	intersection_size
	MF	unfolded protein binding	GO:0051082	0.00144694	6
	MF	ketol-acid reductoisomerase activity	GO:0004455	0.0213078	2
	BP	response to heat	GO:0009408	3.08e-08	9
	BP	response to temperature stimulus	GO:0009266	2.63e-07	10
	BP	response to abiotic stimulus	GO:0009628	8.6946e-05	12
	BP	response to hydrogen peroxide	GO:0042542	0.000802638	4
	BP	response to oxygen-containing compound	GO:1901700	0.000888023	10
	BP	protein folding	GO:0006457	0.0106489	6
	BP	response to reactive oxygen species	GO:0000302	0.0256112	4
	BP	response to salt stress	GO:0009651	0.0316447	5
	BP	response to stress	GO:0006950	0.0457588	14
	KEGG	Protein processing in endoplasmic reticulum	KEGG:04141	0.00845078	5
D.turquoise	source	term_name	term_id	adjusted_p_value	intersection_size
	MF	DNA replication origin binding	GO:0003688	1.365e-05	6
	MF	hydrolase activity, hydrolyzing O-glycosyl compounds	GO:0004553	0.00142395	16
	MF	single-stranded DNA binding	GO:0003697	0.00389175	7
	MF	hydrolase activity, acting on glycosyl bonds	GO:0016798	0.00794673	16
	MF	glutathione binding	GO:0043295	0.0222821	4
	MF	oligopeptide binding	GO:1900750	0.0222821	4
	MF	3'-5' DNA helicase activity	GO:0043138	0.0324614	4
	MF	single-stranded 3'-5' DNA helicase activity	GO:1990518	0.044635	2
	BP	cell wall organization or biogenesis	GO:0071554	3.67e-11	27
	BP	cell wall organization	GO:0071555	1.47e-10	23
	BP	external encapsulating structure organization	GO:0045229	4.91e-10	23
	BP	cellular component organization	GO:0016043	4.15e-09	58
	BP	cellular component organization or biogenesis	GO:0071840	5.3e-08	60
	BP	cell cycle	GO:0007049	7.27e-07	24
	BP	cell cycle process	GO:0022402	7.48487e-06	19
	BP	pre-replicative complex assembly involved in cell cycle DNA replication	GO:1902299	3.92033e-05	5
	BP	pre-replicative complex assembly	GO:0036388	3.92033e-05	5
	BP	pre-replicative complex assembly involved in nuclear cell cycle DNA replication	GO:0006267	3.92033e-05	5
	BP	polysaccharide metabolic process	GO:0005976	5.90845e-05	18
	BP	carbohydrate metabolic process	GO:0005975	8.67549e-05	30
	BP	mitotic cell cycle	GO:0000278	0.000106147	15
	BP	double-strand break repair via break-induced replication	GO:0000727	0.000107309	5
	BP	DNA replication initiation	GO:0006270	0.000140273	6
	BP	DNA-dependent DNA replication	GO:0006261	0.000354996	10
	BP	mitotic cell cycle process	GO:1903047	0.000646221	12
	BP	DNA unwinding involved in DNA replication	GO:0006268	0.00121573	5
	BP	nuclear DNA replication	GO:0033260	0.00121573	5
	BP	DNA replication	GO:0006260	0.001967	10
	BP	DNA duplex unwinding	GO:0032508	0.00292397	7
	BP	DNA geometric change	GO:0032392	0.00292397	7
	BP	cell wall biogenesis	GO:0042546	0.00514004	10
	BP	double-strand break repair via homologous recombination	GO:0000724	0.0135867	7
	BP	organelle organization	GO:0006996	0.0174078	33
	BP	plant-type cell wall organization or biogenesis	GO:0071669	0.0181003	9
	BP	recombinational repair	GO:0000725	0.0220619	7
	BP	DNA conformation change	GO:0071103	0.0262507	9
	BP	cell cycle DNA replication	GO:0044786	0.0382348	5
	BP	glucan metabolic process	GO:0044042	0.0414164	10
	KEGG	DNA replication	KEGG:03030	9.58339e-06	8
	KEGG	Cutin, suberine and wax biosynthesis	KEGG:00073	0.0158248	4
	KEGG	Fatty acid elongation	KEGG:00062	0.0277049	4
D.yellow	source	term_name	term_id	adjusted_p_value	intersection_size
	MF	fructose 1,6-bisphosphate 1-phosphatase activity	GO:0042132	0.000466093	3
	MF	sugar-phosphatase activity	GO:0050308	0.0075033	3
	MF	nitrate reductase (NADH) activity	GO:0009703	0.0254154	2
	MF	nitrate reductase [NAD(P)H] activity	GO:0050463	0.0254154	2
	MF	nitrate reductase (NADPH) activity	GO:0050464	0.0254154	2
	BP	photosynthesis	GO:0015979	1.51526e-05	11
	BP	response to cytokinin	GO:0009735	0.000143658	7
	BP	small molecule metabolic process	GO:0044281	0.000233251	26
	BP	plastid translation	GO:0032544	0.00988609	3
	BP	sucrose biosynthetic process	GO:0005986	0.0147603	3
	BP	response to iron ion	GO:0010039	0.0287249	3
	BP	oxidation-reduction process	GO:0055114	0.0298938	27
	BP	disaccharide biosynthetic process	GO:0046351	0.0448328	4
	KEGG	Photosynthesis	KEGG:00195	0.000607944	6
	KEGG	Carbon fixation in photosynthetic organisms	KEGG:00710	0.00787772	6
	KEGG	Carbon metabolism	KEGG:01200	0.0251914	10

## Sheet: Table S9
Table S9. List of differentially expressed genes (DEGs) that located within QTL regions.
Maize (Zea mays)					Rice (Oryza sativa)
Drought tolerance	Photosynthetic gas exchange	Root characteristics	C isotope signature (d13C)		Drought tolerance	Photosynthetic gas exchange	Root characteristics	C isotope signature (d13C)
Zm.7469.1.S1_at	Zm.11734.1.A1_a_at	Zm.4248.1.A1_at	ZmAffx.518.1.A1_s_at		OSaffx.26050.5.s1_at	OS.47303.1.s1_s_at	OS.54410.1.s1_at	OS.49648.1.s1_s_at
ZmAffx.518.1.A1_s_at	Zm.15183.1.A1_at	Zm.12761.1.A1_at	Zm.2813.1.A1_at		OS.11305.1.s1_at	OS.941.1.s1_at	OS.47303.1.s1_s_at	OS.49648.1.s1_at
Zm.2813.1.A1_at	ZmAffx.1466.1.S1_at	ZmAffx.1498.1.S1_s_at	ZmAffx.507.1.A1_at		OS.53117.1.s1_x_at	OS.47303.1.s1_at	OS.941.1.s1_at	OS.54944.1.s1_at
Zm.12955.1.A1_at	Zm.13647.1.S1_at	Zm.4523.1.A1_at	Zm.6362.1.A1_at		OS.36283.1.s1_at	OS.51916.1.s1_at	OS.47303.1.s1_at	OS.50791.1.s1_at
ZmAffx.1064.1.S1_at	Zm.18649.1.A1_at	Zm.5328.1.S1_at	Zm.5742.1.A1_at		OSaffx.32170.1.s1_at	OSaffx.24138.1.s1_s_at	OSaffx.19357.1.s1_at	OS.11915.1.s1_at
ZmAffx.507.1.A1_at	Zm.17201.1.S1_at	ZmAffx.1276.1.S1_s_at	Zm.15422.1.S1_at		OS.6767.1.s1_at	OS.1818.1.s1_at	OS.32943.2.s1_x_at	OS.11365.1.s1_at
Zm.6362.1.A1_at	Zm.3934.1.S1_at	Zm.19062.1.S1_at	Zm.12332.2.S1_a_at		OS.23482.1.s1_at	OS.27170.1.s1_at	OS.52597.1.s1_at	OS.53614.1.s1_at
Zm.5742.1.A1_at	Zm.3274.1.A1_at	Zm.10295.1.A1_at	Zm.13341.1.S1_at		OS.17506.1.s1_at	OS.11450.1.s2_a_at	OSaffx.31140.1.s1_at	OS.23256.1.s1_at
Zm.11596.1.A1_at	Zm.13658.1.A1_at	Zm.6007.1.S1_at	Zm.6523.1.S1_at		OS.51176.1.s1_at	OS.30324.2.s1_x_at	OS.10497.1.s1_s_at	OS.11781.1.s1_at
Zm.5741.1.A1_at	Zm.15724.1.S1_at	Zm.9570.1.A1_a_at	Zm.3392.1.A1_at		OS.11040.1.s1_x_at	OSaffx.11535.1.s1_at	OSaffx.11701.1.s1_s_at	OS.13781.1.s2_at
Zm.15422.1.S1_at	Zm.2196.1.A1_at	Zm.2353.1.S1_a_at	Zm.19152.1.S1_at		OS.54341.1.s1_at	OS.8965.1.s1_at	OS.42305.1.s1_s_at	OSaffx.24157.1.s1_s_at
Zm.7562.1.A1_at	Zm.11734.2.S1_x_at	Zm.4445.1.A1_at	Zm.4372.1.A1_at		OSaffx.32171.3.s1_at	OS.4159.1.s1_at	OS.16218.1.s1_at	OS.13781.1.s1_at
ZmAffx.80.1.A1_at	Zm.17252.1.A1_at	Zm.9978.1.A1_at	Zm.17443.1.A1_at		OS.5491.1.a1_s_at	OS.38812.1.s1_at	OS.26517.1.s1_at	OS.8908.1.s1_at
Zm.12332.2.S1_a_at	Zm.6736.2.A1_at	Zm.9244.1.A1_at	Zm.10778.1.A1_at		OS.51606.1.s1_at	OS.5044.1.s1_at	OS.411.1.s1_a_at	OS.16435.1.s1_at
Zm.9568.3.A1_x_at	Zm.19062.1.S1_at	Zm.16498.2.A1_at	Zm.1408.1.A1_at		OS.55497.1.s1_at	OSaffx.23594.1.s1_at	OS.1818.1.s1_at	OS.20333.1.s1_at
Zm.2271.1.A1_at	Zm.2380.1.A1_at	ZmAffx.190.1.S1_at	Zm.687.2.S1_at		OS.23712.2.s1_at	OS.32366.1.s1_at	OS.27170.1.s1_at	OS.10870.1.s1_at
Zm.12531.1.A1_at	Zm.3179.1.S1_at	Zm.5328.2.A1_a_at	Zm.3487.1.A1_at		OS.51929.1.s1_at	OS.13615.4.s1_x_at	OSaffx.2760.1.s1_at	OS.49865.1.s1_at
Zm.5425.2.A1_at	Zm.3415.1.S1_at	Zm.13845.2.A1_at	Zm.19215.2.A1_a_at		OS.27207.1.s1_at	OS.24917.1.s1_at	OS.11450.1.s2_a_at	OS.12069.1.s1_at
Zm.13569.1.S1_at	Zm.6007.1.S1_at	Zm.6166.1.A1_a_at	Zm.16268.1.A1_at		OS.2371.1.s1_at	OSaffx.11501.1.s1_x_at	OS.33244.1.s1_at	OS.12391.1.s1_a_at
Zm.9568.3.A1_at	Zm.13055.1.S1_at	Zm.3538.1.A1_at	Zm.10778.1.A1_a_at		OS.7339.1.s1_at	OS.26967.1.s1_a_at	OS.52689.1.s2_at	OS.8942.1.s1_at
Zm.13341.1.S1_at	Zm.8042.1.A1_at	Zm.12306.1.S1_at	Zm.13200.1.A1_at		OS.24050.1.s1_at	OS.37509.2.s1_x_at	OSaffx.25178.1.s1_at	OS.9838.1.s1_at
Zm.6523.1.S1_at	Zm.5645.1.A1_at	Zm.11665.1.A1_at	Zm.7023.2.S1_a_at		OSaffx.7704.1.s1_at	OSaffx.2280.1.s1_at	OS.30324.2.s1_x_at	OS.25806.1.s1_at
Zm.3392.1.A1_at	Zm.9570.1.A1_a_at	Zm.1645.1.A1_at	Zm.5644.1.S1_at		OS.49742.1.s1_at	OS.38022.2.s1_x_at	OS.22278.1.s1_at	OS.25806.1.s1_s_at
Zm.19152.1.S1_at	Zm.2416.1.A1_at	Zm.10094.1.A1_at	Zm.14912.1.S1_at		OS.4155.1.s1_at	OS.34596.1.s1_at	OSaffx.3569.1.s1_x_at	OS.51009.1.s1_x_at
Zm.17250.1.S1_at	Zm.17630.1.A1_at	Zm.11694.1.S1_at	Zm.9358.1.A1_at		OS.51848.1.s1_x_at	OS.467.1.s1_a_at	OS.17419.1.s1_at	OS.45957.3.s1_x_at
Zm.4372.1.A1_at	Zm.4392.4.A1_x_at	Zm.3299.1.S1_at	Zm.14532.1.A1_a_at		OSaffx.7704.1.s1_s_at	OS.16198.1.s1_at	OSaffx.3569.1.s1_at	OS.7228.1.s1_at
Zm.15688.1.S1_at	Zm.18532.1.A1_at	Zm.18078.1.S1_at	Zm.10032.1.S1_at		OS.45957.3.s1_x_at	OS.470.1.s1_s_at	OS.11935.1.s1_at	OS.48107.1.a1_at
Zm.17443.1.A1_at	Zm.4445.1.A1_at	Zm.6656.1.A1_at	Zm.7740.1.A1_at		OS.49742.2.s1_at	OS.33696.1.s1_at	OS.11419.1.s1_at	OS.8165.1.s1_at
Zm.7572.1.S1_at	Zm.1222.1.A1_at	Zm.13539.1.A1_at	Zm.8931.1.A1_at		OS.49981.2.s1_x_at	OSaffx.11499.1.s1_at	OS.17890.1.s1_at	OS.2347.1.s1_a_at
Zm.10778.1.A1_at	Zm.4857.1.A1_at	Zm.15503.1.S1_at	Zm.13609.1.S1_at		OS.10272.1.s1_at	OS.51023.1.s1_at	OSaffx.12920.1.s1_at	OS.12257.1.s1_at
Zm.1556.1.A1_at	Zm.16981.1.A1_at	Zm.2484.1.A1_at	Zm.16505.1.A1_at		OS.50957.1.s1_at	OS.47961.1.s1_at	OSaffx.11535.1.s1_at	OS.11397.1.s1_at
Zm.1408.1.A1_at	Zm.9244.1.A1_at	ZmAffx.735.1.A1_at	Zm.561.1.A1_at		OS.16067.1.s1_s_at	OS.26152.2.s1_x_at	OS.51742.1.s1_x_at	OS.52106.1.s1_at
Zm.10361.1.A1_at	Zm.4140.1.S1_at	Zm.4959.1.A1_at	Zm.2360.1.S1_at		OSaffx.32172.1.s1_s_at	OS.8758.1.s1_s_at	OS.411.2.s1_x_at	OS.20580.1.s1_at
Zm.687.2.S1_at	Zm.18475.1.A1_at	Zm.13584.1.A1_at	Zm.7361.1.A1_at		OS.53872.1.s1_at	OS.33038.1.s1_a_at	OS.42305.2.s1_x_at	OS.48072.1.s1_at
Zm.9282.1.A1_at	Zm.12817.1.A1_at	Zm.4661.1.S1_at	Zm.16505.3.A1_at		OS.35224.1.a1_x_at	OS.4378.4.s1_x_at	OS.18094.2.s1_a_at	OS.8514.1.s1_at
Zm.3487.1.A1_at	Zm.18900.1.S1_at	Zm.14455.1.S1_at	Zm.702.1.A1_at		OS.18297.1.s1_at	OSaffx.21421.1.s1_x_at	OS.6418.1.s1_at	OS.15071.2.s1_s_at
Zm.13763.1.A1_at	Zm.10553.1.A1_at	Zm.3930.1.S1_s_at	Zm.7086.1.S1_at		OS.15738.1.s1_at	OSaffx.11559.1.s1_at	OS.53176.1.s1_at	OS.52310.1.s1_at
Zm.14867.2.A1_at	Zm.4392.2.A1_x_at	Zm.15011.1.A1_at	Zm.435.1.S1_at		OS.11404.1.s1_s_at	OS.53852.1.s1_at	OS.20863.2.s1_x_at	OS.47984.1.a1_s_at
Zm.19215.2.A1_a_at	ZmAffx.183.1.A1_at	Zm.13162.1.A1_at	Zm.13311.1.A1_at		OS.39257.1.s1_at	OS.8765.1.s1_a_at	OSaffx.32170.1.s1_at	OS.52106.2.s1_at
Zm.16268.1.A1_at	Zm.7544.1.A1_at	Zm.15801.1.S1_at	Zm.9335.1.A1_at		OS.52921.1.s1_at	OS.47961.2.s1_x_at	OS.11682.1.s1_at	OS.25104.1.s1_x_at
Zm.1469.1.S1_at	Zm.5323.1.A1_at	Zm.15804.1.S1_at	Zm.17346.1.S1_at		OS.5486.1.s1_at	OS.34596.2.s1_x_at	OS.32022.1.s1_x_at	OS.10695.1.s1_at
Zm.14001.1.A1_at	Zm.4392.2.A1_a_at	Zm.2066.1.A1_at	Zm.8062.1.A1_at		OS.53001.1.s1_at	OS.1041.1.s1_x_at	OS.4159.1.s1_at	OS.18825.1.s1_at
Zm.10778.1.A1_a_at	Zm.4743.1.S1_at	Zm.6608.1.A1_at	Zm.1085.2.A1_a_at		OS.48839.1.s1_at	OS.16429.1.s1_at	OS.27580.1.s1_at	OS.10695.1.s1_s_at
Zm.13200.1.A1_at	ZmAffx.190.1.S1_at	ZmAffx.1108.1.A1_at	Zm.4657.1.A1_at		OSaffx.29241.1.s1_s_at	OS.4987.1.s1_at	OS.15062.1.s1_a_at	OS.47984.1.a1_at
Zm.7023.2.S1_a_at	Zm.6480.2.S1_a_at	Zm.17695.1.S1_at	Zm.6672.1.S1_at		OS.4639.1.s1_at	OS.29866.1.s1_at	OS.27755.1.s1_at	OS.9194.1.s1_at
Zm.7572.3.S1_a_at	Zm.15325.1.A1_at	Zm.11848.1.A1_at	Zm.6775.1.A1_at		OS.5613.2.s1_x_at	OS.16381.1.s1_a_at	OSaffx.26826.1.s1_at	OS.57181.1.s1_at
Zm.5644.1.S1_at	Zm.4004.1.S1_at	Zm.1768.1.A1_at	Zm.10674.1.A1_at		OS.50921.1.s1_at	OS.26152.1.s1_a_at	OS.9276.1.s1_s_at	OSaffx.12626.1.s1_at
Zm.3439.1.A1_at	Zm.1977.1.A1_at	Zm.10234.1.S1_at	Zm.9174.1.A1_at		OS.10168.1.s1_at	OS.27161.1.s1_at	OSaffx.4953.1.s1_at	OS.3376.1.s1_at
Zm.10322.1.S1_at	Zm.5791.2.A1_at	Zm.12044.1.S1_at	Zm.3726.1.A1_at		OS.52999.1.s1_at	OS.1597.1.s1_at	OS.9506.1.s1_a_at	OS.15987.1.s1_at
Zm.18385.1.S1_at	Zm.5425.2.A1_at	Zm.1373.1.A1_at	Zm.16900.1.A1_at		OS.53319.1.s1_at	OS.24868.2.s1_x_at	OS.26852.1.a1_at	OS.24364.1.a1_at
Zm.14912.1.S1_at	Zm.5275.1.A1_at	Zm.3107.1.A1_at	Zm.18381.1.A1_s_at		OS.17895.1.s1_a_at	OS.38817.2.s1_x_at	OSaffx.12146.1.s1_at	OS.54226.1.s1_s_at
Zm.9358.1.A1_at	Zm.6152.1.S1_at	ZmAffx.140.1.A1_at	Zm.5277.1.A1_at		OS.7688.1.s1_at	OS.41454.1.s1_s_at	OS.9201.2.s1_x_at	OS.49874.2.s1_x_at
Zm.14532.1.A1_a_at	Zm.10166.1.S1_a_at	Zm.12148.1.S1_at	Zm.1085.4.A1_at		OS.5613.1.s1_s_at	OS.15939.1.s2_at	OS.2436.1.s1_at	OS.53570.1.s1_at
Zm.5425.1.S1_a_at	Zm.1609.1.S1_at	Zm.5517.1.A1_at	Zm.8468.1.A1_s_at		OS.27634.1.s1_at	OS.648.1.s1_at	OS.7802.1.s1_at	OS.38849.1.s1_at
Zm.10032.1.S1_at	Zm.16107.1.S1_at	Zm.5762.1.A1_at	Zm.5079.1.A1_at		OS.12288.1.s1_at	OS.23219.2.s1_x_at	OS.10522.2.s1_x_at	OS.11392.2.s1_at
Zm.18369.1.S1_at	Zm.19020.1.A1_at	Zm.13845.2.A1_a_at	Zm.8468.1.A1_at		OS.48077.1.a1_at	OS.53457.1.s1_at	OS.48074.1.a1_at	OS.47330.1.s1_at
Zm.11874.1.A1_at	Zm.5193.1.A1_at	Zm.7545.1.A1_at	ZmAffx.152.1.A1_at		OS.2258.1.s1_at	OS.12738.1.s2_a_at	OS.10522.2.s1_at	OS.53009.1.a1_x_at
Zm.7740.1.A1_at	Zm.1141.1.A1_at	Zm.4397.1.S1_at	Zm.9490.1.A1_at		OS.54306.1.s1_at	OSaffx.23754.1.s1_x_at	OS.28011.1.s1_at	OS.12240.1.s1_at
Zm.5741.2.A1_at	Zm.13690.1.A1_at	Zm.3930.1.S1_at	Zm.6721.6.A1_at		OS.46578.1.s1_at	OS.13835.2.s3_a_at	OS.9301.1.s1_at	OS.57301.1.s1_at
Zm.8931.1.A1_at	ZmAffx.780.1.A1_at	Zm.2931.1.A1_at			OS.22842.1.s1_at	OS.47996.1.a1_at	OS.14520.1.s1_at	OS.7287.2.s1_x_at
Zm.8715.1.A1_at	Zm.8031.1.A1_at	Zm.2499.1.A1_at			OS.17895.1.s1_at	OS.41637.1.s1_at	OS.15398.1.s1_at	OS.48260.1.s1_at
Zm.13609.1.S1_at	Zm.18078.1.S1_at	Zm.4927.1.A1_at			OS.17895.2.s1_x_at	OS.27632.1.s1_at	OS.16326.1.s1_at	OS.6615.1.s1_at
Zm.12915.1.S1_at	Zm.18518.1.A1_at	Zm.17202.1.S1_at			OS.16807.1.s1_at	OS.26587.1.a1_at	OS.27371.1.a1_at	OS.14402.1.s1_at
Zm.16074.1.A1_at	Zm.12808.1.S1_at	ZmAffx.190.2.A1_at			OS.10473.1.s1_at	OS.49277.1.s1_at	OS.34767.2.s1_s_at	OS.24364.1.a1_s_at
ZmAffx.1185.1.A1_at	Zm.12606.1.S1_at	Zm.13602.1.S1_at			OS.7327.1.s2_a_at	OS.20234.2.s1_at	OS.34673.1.s1_at	OS.55090.1.s1_at
Zm.6230.1.A1_at	Zm.17518.1.S1_at	Zm.17301.1.A1_at			OS.9659.1.s1_at	OS.34537.2.s1_x_at	OS.28290.1.s1_at	OSaffx.3056.1.s1_at
Zm.16505.1.A1_at	ZmAffx.467.1.A1_at	Zm.12443.1.A1_at			OS.9556.1.s1_at	OS.32938.1.s1_x_at	OS.9511.1.s1_at	OS.49445.1.s1_at
Zm.561.1.A1_at	Zm.3987.1.S1_at	Zm.4613.1.A1_at			OS.25329.1.a1_at	OS.33639.1.s1_at	OS.20702.1.s1_at	OS.9483.1.s1_at
Zm.2360.1.S1_at	Zm.15503.1.S1_at	Zm.5304.1.A1_at			OS.49502.1.s1_at	OS.26642.1.s1_a_at	OS.12181.1.s1_s_at	OS.24368.1.s1_at
Zm.7361.1.A1_at	Zm.4843.1.A1_at	Zm.14047.1.S1_at			OS.30124.1.s1_x_at	OS.26447.1.a1_at	OS.47694.1.s1_at	OS.4171.1.s1_s_at
Zm.16505.3.A1_at	Zm.18130.1.S1_at	Zm.15860.1.A1_at			OS.7253.1.s1_at	OS.27564.1.s1_a_at	OS.17416.1.s1_at	OS.5136.1.s1_at
Zm.6663.1.A1_at	Zm.4931.1.A1_at	Zm.11779.1.A1_at			OS.25401.1.s1_s_at	OS.27417.1.s1_at	OS.28079.1.s1_x_at	OSaffx.12602.1.s1_at
Zm.702.1.A1_at	Zm.18142.1.S1_at	Zm.12727.3.S1_a_at			OS.24658.1.s1_at	OS.33042.1.s1_at	OS.14368.1.s1_at	OS.51391.1.s1_at
Zm.13519.1.A1_at	Zm.3116.1.S1_at	Zm.299.1.S1_a_at			OS.14911.1.s1_at	OS.16305.1.s1_at	OS.21957.2.s1_x_at	OS.12840.1.s1_at
Zm.6207.3.A1_x_at	Zm.2831.1.A1_at	Zm.17919.1.A1_at			OS.26996.1.s1_at	OS.47980.1.s1_at	OS.27035.2.s1_s_at	OS.18839.1.s1_at
Zm.468.1.A1_at	Zm.3591.1.A1_at	Zm.6575.1.A1_at			OS.47390.1.s1_at	OS.46741.1.s1_at	OS.21957.1.s1_x_at	OS.51517.1.a1_s_at
Zm.7086.1.S1_at	Zm.8970.1.A1_at	Zm.15307.1.A1_at			OS.47393.1.s1_at	OS.1880.2.s1_a_at	OS.11804.1.s1_at	OS.51243.1.s1_at
Zm.435.1.S1_at	Zm.3805.1.S1_at	Zm.6250.1.S1_a_at			OS.16067.1.s1_at	OS.353.1.s1_at	OS.16068.3.s1_at	OS.53073.1.s1_at
Zm.13311.1.A1_at	Zm.2870.1.A1_x_at	Zm.15981.1.S1_at			OS.8576.1.s1_at	OS.15428.1.s1_at	OSaffx.16669.1.s1_at	OS.55338.1.s1_at
Zm.9335.1.A1_at	Zm.4661.1.S1_at	Zm.9212.1.A1_at			OS.52534.1.s1_x_at	OSaffx.21439.1.s1_at	OS.49023.1.s1_x_at	OS.11714.1.s1_at
Zm.5721.1.S1_a_at	Zm.17843.2.A1_at	Zm.7953.1.A1_at			OS.11337.1.s1_at	OS.48857.1.s1_a_at	OS.11334.1.s1_x_at	OS.32465.1.s1_at
Zm.17346.1.S1_at	ZmAffx.1462.1.S1_at	Zm.1595.1.S1_at			OS.18628.1.s1_at	OSaffx.21384.2.s1_x_at	OS.15822.1.s1_s_at	OS.22676.1.s1_at
Zm.8062.1.A1_at	Zm.17855.1.S1_a_at	Zm.16320.1.S1_at			OS.21335.1.a1_at	OS.8526.1.s1_at	OSaffx.25245.1.s1_at	OSaffx.24885.1.s1_at
Zm.8680.1.A1_at	Zm.1407.1.A1_at	Zm.8944.1.S1_at			OS.16279.1.s1_at	OS.53296.1.s1_at	OS.11915.1.s1_at	OS.46427.1.a1_s_at
Zm.688.1.A1_at	Zm.15439.1.A1_at	Zm.2400.1.A1_at			OS.53817.1.s1_at	OS.773.1.s1_s_at	OSaffx.24862.1.s1_at	OS.8607.1.s1_at
Zm.2137.1.S1_at	Zm.14455.1.S1_at	Zm.7159.1.A1_at			OS.16422.1.s1_s_at	OS.11800.1.s1_s_at	OS.10096.1.s1_a_at	OS.49349.1.s1_at
Zm.1085.2.A1_a_at	Zm.18045.1.A1_at	Zm.3626.1.S1_at			OS.54671.1.s1_at	OS.50352.1.s1_at	OS.14901.1.a1_a_at	OS.50477.1.s1_at
Zm.4657.1.A1_at	Zm.19177.1.A1_at	Zm.12224.1.S1_at			OS.50805.1.s1_at	OS.11800.1.s1_at	OS.5044.1.s1_at	OS.14181.1.s1_at
Zm.4418.1.A1_at	Zm.3930.1.S1_s_at	Zm.4733.1.A1_at			OS.32630.1.s1_at	OS.35653.1.s1_a_at	OS.24698.2.s1_x_at	OS.18565.1.s1_at
Zm.6207.6.S1_at	Zm.5571.1.A1_at	Zm.7103.1.S1_at			OS.47920.1.s1_at	OS.28769.1.s1_at	OS.14427.1.s1_at	OS.28065.2.s1_at
Zm.6672.1.S1_at	Zm.2533.1.A1_at	Zm.2233.1.A1_at			OS.21280.1.s1_at	OS.15939.1.s1_at	OS.27906.1.s1_a_at	OS.5136.1.s1_a_at
Zm.6207.3.A1_at	Zm.742.1.A1_at	Zm.6306.2.A1_at			OS.6287.1.s1_at	OS.6732.1.s1_a_at	OS.15696.1.s1_a_at	OS.54548.1.s1_at
Zm.9371.2.S1_x_at	Zm.6548.1.A1_at	Zm.5568.1.S1_at			OS.55333.1.s1_at	OSaffx.2326.1.s1_at	OS.23482.1.s1_at	OS.27119.1.s1_at
Zm.5760.1.A1_at	Zm.12837.1.A1_at	Zm.600.1.S1_at			OSaffx.19841.1.s1_at	OS.26828.2.s1_at	OS.10379.1.s1_at	OS.48354.1.s1_at
Zm.6775.1.A1_at	Zm.14784.1.S1_at	Zm.938.1.S1_at			OS.23212.1.s1_at	OS.10006.2.s1_x_at	OS.27230.1.a1_at	OS.48084.1.s1_at
Zm.10674.1.A1_at	Zm.11891.1.A1_at	Zm.19015.1.A1_at			OS.6867.1.s1_x_at	OSaffx.3763.1.s1_s_at	OSaffx.22469.1.s1_x_at	OS.54791.1.s1_at
Zm.16736.1.A1_at	Zm.5153.1.A1_at	Zm.2125.1.S1_at			OS.15436.1.s1_at	OS.13835.2.s1_a_at	OS.26827.2.a1_x_at	OS.17247.1.s1_at
Zm.8072.1.A1_at	Zm.15780.1.A1_at	Zm.3101.1.S1_at			OS.5853.2.s1_x_at	OS.10135.1.s1_at	OS.11831.1.s1_at	OS.8496.1.s1_at
Zm.8962.1.A1_at	Zm.9383.1.A1_at	Zm.18825.1.A1_at			OS.14832.1.s1_at	OS.36215.1.s1_at	OS.28422.1.s1_at	OS.24548.1.a1_at
Zm.9174.1.A1_at	Zm.15804.1.S1_at	Zm.4910.1.A1_at			OS.6001.1.s1_at	OSaffx.13771.1.s1_x_at	OSaffx.30160.1.s1_at	OS.27041.1.s1_at
Zm.12345.1.A1_a_at	Zm.2066.1.A1_at	Zm.12598.1.S1_at			OSaffx.5859.1.s1_x_at	OS.57479.1.s1_x_at	OS.15471.1.s1_at	OS.6403.1.s1_at
Zm.1184.1.A1_at	Zm.7961.1.A1_at	Zm.12731.1.S1_at			OS.24637.1.s1_at	OS.7812.2.s1_x_at	OS.17506.1.s1_at	OS.30724.1.s1_at
Zm.5721.1.S1_at	Zm.2870.1.A1_at	Zm.14427.1.S1_at			OS.5966.1.s1_at	OS.35858.2.s1_x_at	OS.11053.1.s1_s_at	OS.47485.1.s1_at
Zm.8887.1.A1_at	Zm.6480.1.S1_s_at	Zm.13835.1.S1_at			OS.28192.1.s1_at	OS.52283.1.s1_at	OS.51176.1.s1_at	OS.55764.1.s1_at
Zm.6882.1.A1_s_at	Zm.6608.1.A1_at	Zm.18376.1.A1_at			OS.55110.1.s1_at	OS.21178.1.s1_at	OS.34258.1.s1_at	OS.19953.1.s1_at
Zm.3726.1.A1_at	Zm.2966.1.S1_at	Zm.9559.1.S1_at			OS.22707.1.s1_at	OS.7466.1.s1_at	OS.21803.1.s1_at
Zm.16900.1.A1_at	Zm.5562.1.A1_at	Zm.6763.4.S1_a_at			OS.23586.1.s1_at	OS.33607.2.s1_x_at	OSaffx.2612.1.s1_at
Zm.18381.1.A1_s_at	Zm.12364.2.A1_a_at	Zm.9351.2.S1_at			OS.47356.1.a1_at	OS.49472.1.s1_at	OS.32366.1.s1_at
Zm.5277.1.A1_at	Zm.19307.1.S1_at	Zm.17171.1.A1_at			OS.53657.1.s1_at	OSaffx.2326.1.s1_x_at	OS.36834.1.s1_at
Zm.13932.1.S1_x_at	Zm.17695.1.S1_at	Zm.6763.3.A1_at			OS.25634.1.s1_at	OS.52329.1.s1_at	OS.25128.1.s1_at
Zm.1085.4.A1_at	Zm.16182.1.A1_at	Zm.1404.1.A1_at			OS.10025.1.s1_a_at	OSaffx.23644.1.s1_x_at	OS.20557.1.s1_s_at
Zm.15086.1.S2_at	Zm.17195.1.S1_at	Zm.5069.1.A1_at			OS.47334.1.s1_at	OS.34984.3.s1_x_at	OS.13781.1.s2_at
Zm.9371.1.A1_x_at	Zm.10081.1.A1_a_at	ZmAffx.1098.1.A1_at			OS.23174.1.s1_at	OS.8571.1.s1_s_at	OS.49105.1.s1_at
Zm.17378.2.A1_x_at	Zm.13843.1.A1_at	Zm.188.1.S1_s_at			OS.46784.1.s1_x_at	OS.4767.2.s1_x_at	OS.4862.1.s1_at
Zm.15451.1.S1_at	Zm.1967.2.A1_at	Zm.18285.1.A1_at			OS.21561.1.s1_at	OS.33697.1.s1_at	OSaffx.10756.1.s1_x_at
Zm.18352.1.S1_at	Zm.17567.1.A1_at	Zm.69.1.A1_at			OSaffx.7733.1.s1_at	OS.11023.1.s2_a_at	OS.18830.1.s1_at
Zm.4412.1.S1_at	Zm.6552.1.A1_at	Zm.17290.1.S1_at			OS.10057.1.s1_at	OS.9238.1.a1_a_at	OS.13615.4.s1_x_at
Zm.8468.1.A1_s_at	Zm.54.1.S1_at	Zm.13445.1.A1_at			OS.46160.2.s1_x_at	OS.27958.1.s1_at	OS.8114.1.a1_x_at
Zm.12396.1.S1_at	ZmAffx.1092.1.S1_s_at	Zm.722.1.A1_at			OS.17376.2.s1_at	OS.54277.2.s1_s_at	OSaffx.15902.1.s1_at
Zm.15338.1.A1_at	Zm.1768.1.A1_at	Zm.6673.1.A1_at			OS.46160.2.s1_at	OS.55383.1.s1_at	OS.12724.1.s1_a_at
Zm.14970.1.S1_at	Zm.19091.1.S1_at	Zm.18534.1.A1_at			OSaffx.32309.1.a1_at	OSaffx.23761.2.s1_x_at	OS.623.3.s1_x_at
Zm.354.1.S1_at	Zm.16527.1.A1_s_at	Zm.19174.1.A1_at			OS.25475.1.s1_at	OS.19141.1.s1_at	OS.51794.1.s1_at
Zm.16189.3.A1_at	Zm.4850.1.A1_at	Zm.4481.1.A1_at				OS.4189.1.s1_at	OS.56257.1.s1_at
Zm.4945.1.A1_at	Zm.18476.1.S1_at	Zm.3135.1.S1_at				OS.37988.1.s1_at	OS.38021.1.s1_at
Zm.15894.1.A1_at	Zm.17442.1.A1_at	Zm.18508.1.S1_at				OS.35858.2.s1_at	OS.26856.1.s1_at
Zm.354.2.S1_a_at	Zm.3699.3.S1_at	Zm.5105.1.A1_at				OS.2128.1.s1_at	OS.10096.2.s1_x_at
Zm.5079.1.A1_at	Zm.5200.1.A1_at	Zm.1729.1.A1_at				OS.54000.1.s1_at	OS.3634.1.s1_a_at
Zm.17544.1.A1_at	ZmAffx.140.1.A1_at	Zm.362.1.A1_at				OS.5012.1.s1_at	OS.14665.1.s1_at
Zm.18270.1.A1_at	Zm.9414.1.A1_at	Zm.6992.1.A1_at				OS.35398.2.s1_x_at	OS.17652.1.s2_s_at
Zm.8468.1.A1_at	Zm.16287.1.S1_at	Zm.16513.4.S1_at				OS.6199.2.a1_at	OS.54341.1.s1_at
Zm.546.1.A1_at	Zm.14508.1.S1_at	Zm.7753.1.A1_at				OS.37326.1.s1_at	OS.3927.3.s1_x_at
Zm.1024.1.A1_at	Zm.11579.2.S1_a_at	Zm.15903.2.A1_at				OS.19404.1.s1_at	OS.33687.1.s1_at
ZmAffx.152.1.A1_at	Zm.3125.2.A1_at	Zm.9366.1.A1_at				OS.45985.1.s1_at	OS.4700.1.s1_at
Zm.9490.1.A1_at	Zm.2245.2.A1_at	Zm.8188.1.A1_at				OS.50245.1.s1_x_at	OS.38309.1.s1_at
Zm.1657.1.A1_at	Zm.5179.1.A1_at	Zm.13455.1.A1_at				OS.28814.2.s1_x_at	OS.19130.1.s1_at
Zm.6721.6.A1_at	Zm.17821.1.S1_at	Zm.18030.1.A1_at				OS.33221.2.s1_x_at	OS.13604.1.s1_at
Zm.14384.1.A1_at	Zm.12980.1.A1_at	Zm.7.1.S1_at				OS.17856.1.s1_a_at	OS.209.1.s1_at
Zm.6721.8.S1_at	Zm.10796.1.A1_at	Zm.13884.2.S1_x_at				OS.52064.1.s1_at	OS.3766.1.s1_at
ZmAffx.5.1.S1_at	Zm.1594.1.S1_at	Zm.6726.1.S1_x_at				OS.53702.1.s1_x_at	OSaffx.17972.1.s1_at
Zm.6732.1.S1_s_at	Zm.6343.1.A1_at	Zm.18496.1.S1_at					OS.7862.1.s1_at
Zm.6507.1.S1_at	Zm.15800.5.A1_a_at	Zm.12149.1.A1_at					OS.12761.1.s1_at
	Zm.3930.1.S1_at	Zm.14513.7.A1_at					OS.53801.1.s1_at
	Zm.13263.1.A1_at	Zm.7867.2.S1_a_at					OS.45897.1.s1_s_at
	Zm.3517.1.A1_at	Zm.16971.1.A1_at					OSaffx.11501.1.s1_x_at
	Zm.1739.1.A1_at	Zm.2550.2.A1_at					OS.20617.2.s1_s_at
	Zm.14062.1.A1_at	Zm.6587.1.A1_at					OS.20617.2.s1_x_at
	Zm.6631.1.A1_at	Zm.1071.1.S1_at					OS.26967.1.s1_a_at
	Zm.3570.1.A1_at	Zm.4781.1.S1_at					OS.9795.1.s1_at
	Zm.11259.1.A1_at	Zm.6419.1.A1_at					OS.8032.1.s1_at
	Zm.13365.3.A1_at	Zm.15154.1.A1_at					OS.4799.1.s1_at
	Zm.9191.1.A1_at	Zm.2093.1.S1_at					OS.8957.1.s1_a_at
	Zm.17723.1.S1_at	Zm.18282.1.A1_at					OS.57191.1.s1_at
	Zm.8993.2.S1_at	AFFX-Zm-actin-M_a_at					OSaffx.13941.1.s1_at
	Zm.5179.1.S1_at	Zm.7135.1.S1_at					OS.34741.1.s1_at
	Zm.16505.1.A2_at	Zm.5996.1.A1_at					OSaffx.28880.1.s1_s_at
	Zm.13110.1.S1_a_at	Zm.16281.2.S1_at					OS.54370.1.s1_at
	Zm.5077.1.A1_s_at	Zm.11730.1.S1_at					OSaffx.14641.1.s1_at
	Zm.7559.1.A1_at						OS.8178.1.s1_at
	Zm.4927.1.A1_at						OS.10150.1.s1_at
	Zm.18319.1.A1_at						OS.27323.2.s1_x_at
	Zm.8849.1.A1_at						OS.27683.2.s1_s_at
	Zm.2563.1.A1_at						OS.15671.1.a2_at
	Zm.2629.1.S1_at						OS.54080.1.s1_at
	Zm.17811.1.A1_at						OS.16193.1.s1_at
	Zm.7413.1.A1_at						OS.6345.1.s1_at
	Zm.13603.1.S1_at						OSaffx.12255.1.s1_at
	Zm.3529.1.A1_a_at						OS.10423.1.s1_at
	Zm.12515.1.A1_at						OS.8851.1.s1_at
	Zm.7920.1.S1_at						OS.7938.1.s1_at
	ZmAffx.190.2.A1_at						OS.12705.2.s1_x_at
	ZmAffx.463.1.A1_at						OS.855.1.s1_at
	Zm.10152.1.A1_at						OS.28418.1.s1_a_at
	Zm.5103.1.A1_at						OS.23971.2.s1_x_at
	Zm.6221.1.S1_at						OSaffx.5607.1.s1_x_at
	Zm.13628.1.S1_at						OSaffx.29955.1.s1_at
	Zm.15518.1.A1_at						OS.37869.2.s1_a_at
	Zm.1725.1.S1_at						OS.12186.2.s1_x_at
	Zm.6920.1.A1_at						OSaffx.23225.1.s1_x_at
	Zm.445.2.S1_a_at						OS.37509.2.s1_x_at
	Zm.10253.1.A1_at						OSaffx.16913.1.s1_x_at
	Zm.14157.1.A1_at						OS.5830.1.s1_at
	Zm.13338.1.S1_at						OS.23971.1.s1_a_at
	Zm.8993.1.A1_a_at						OSaffx.28501.1.s1_x_at
	Zm.16971.1.A1_s_at						OS.4169.1.s1_at
	Zm.2769.1.S1_at						OS.44735.1.s1_at
	Zm.9289.1.A1_at						OS.23224.1.s1_at
	Zm.7955.1.A1_at						OS.1443.1.s1_a_at
	Zm.1540.1.S1_a_at						OSaffx.2280.1.s1_at
	Zm.13830.1.S1_at						OSaffx.24682.1.s1_s_at
	Zm.369.1.A1_at						OS.5343.1.s1_at
	Zm.5438.1.A1_at						OS.38669.1.a1_s_at
	ZmAffx.77.1.A1_at						OS.12591.2.s1_x_at
	Zm.4099.2.A1_s_at						OS.2322.1.s1_at
	Zm.12727.3.S1_a_at						OS.49588.1.s1_at
	Zm.5457.1.A1_at						OS.35044.2.s1_x_at
	Zm.5571.2.A1_a_at						OS.38022.2.s1_x_at
	Zm.2991.1.A1_at						OS.34438.1.s1_x_at
	Zm.11618.1.A1_at						OS.48412.1.a1_at
	Zm.17919.1.A1_at						OS.12691.3.s1_x_at
	Zm.19239.1.A1_at						OS.27430.1.s1_at
	Zm.10013.1.A1_at						OS.34596.1.s1_at
	Zm.107.1.S1_at						OSaffx.23810.1.s1_at
	Zm.3866.1.S1_at						OS.43375.1.s1_at
	Zm.13796.1.S1_at						OSaffx.25262.1.s1_at
	Zm.445.1.S1_at						OSaffx.21742.2.s1_at
	Zm.4839.1.S1_at						OS.8957.2.s1_x_at
	Zm.5527.1.A1_at						OS.33238.1.s1_x_at
	Zm.13530.1.A1_at						OS.23778.1.s1_at
	Zm.9124.1.A1_at						OS.20644.1.s1_at
	Zm.9684.1.A1_at						OS.37699.3.s1_x_at
	Zm.16505.1.A1_at						OS.18573.1.s1_at
	Zm.1050.1.S1_at						OS.15152.1.s1_a_at
	Zm.4417.1.A1_at						OS.33131.1.a1_at
	Zm.17997.1.A1_at						OS.23405.1.s1_at
	Zm.5616.1.A1_at						OS.14978.1.s1_a_at
	Zm.10093.1.A1_at						OSaffx.14425.1.s1_at
	Zm.7611.1.A1_a_at						OS.21563.1.s1_a_at
	Zm.7031.1.A1_at						OS.37872.1.s1_at
	Zm.14907.1.A1_at						OSaffx.16913.1.s1_at
	Zm.10492.1.S1_at						OS.15210.2.s1_x_at
	Zm.17988.1.A1_at						OS.20980.1.s1_at
	Zm.2139.1.S1_at						OS.54727.1.s1_s_at
	Zm.15462.1.S1_at						OSaffx.6013.1.s1_at
	Zm.8944.1.S1_at						OS.17199.1.s1_at
	Zm.4599.1.A1_at						OSaffx.16648.1.s1_at
	Zm.4596.1.A1_at						OS.7972.1.s1_at
	Zm.17180.1.A1_at						OS.16914.1.s2_at
	Zm.10670.1.A1_at						OS.9759.1.s1_x_at
	Zm.6762.1.A1_at						OS.52593.1.s1_s_at
	Zm.6721.3.A1_at						OS.11668.1.s1_at
	Zm.14940.1.S1_at						OS.17777.1.s1_at
	Zm.4986.1.S1_a_at						OS.32568.1.s1_at
	Zm.8675.1.A1_x_at						OS.8945.1.s1_at
	Zm.8045.1.S1_at						OS.57464.1.s1_x_at
	Zm.2488.1.A1_at						OS.32948.1.s1_at
	Zm.12853.1.A1_at						OS.27290.1.a1_at
	Zm.17367.1.A1_at						OS.72.1.s1_x_at
	Zm.4986.1.S1_at						OS.6672.1.s1_at
	Zm.4986.1.S1_x_at						OS.5654.1.s1_at
	Zm.3084.1.A1_at						OS.623.1.s1_x_at
	Zm.9241.1.A1_at						OS.7800.1.s1_at
	ZmAffx.1116.1.A1_at						OS.12646.1.s1_at
	Zm.9102.1.A1_at						OS.4900.2.a1_x_at
	Zm.7436.1.A1_at						OS.20810.3.s1_x_at
	Zm.7159.1.A1_at						OS.9492.1.s1_a_at
	Zm.6021.2.A1_at						OSaffx.23573.1.s1_s_at
	Zm.6763.2.A1_at						OSaffx.12975.1.s1_at
	Zm.8998.1.S1_at						OS.38408.1.s1_a_at
	Zm.16993.1.A1_at						OS.11198.3.s1_x_at
	Zm.13346.2.S1_s_at						OS.53358.1.s1_at
	Zm.3167.1.S1_s_at						OS.8198.1.s1_at
	ZmAffx.946.1.A1_at						OS.46398.1.s1_s_at
	Zm.1332.1.S1_at						OSaffx.26573.1.s1_x_at
	Zm.6083.1.A1_at						OS.39617.1.s1_at
	Zm.12876.1.S1_at						OS.1445.1.s1_at
	Zm.323.1.S1_at						OS.53987.1.s1_at
	ZmAffx.483.1.A1_at						OS.22928.1.s1_x_at
	Zm.6732.3.A1_at						OS.6376.1.s1_at
	Zm.19194.1.A1_at						OS.8342.1.s1_at
	Zm.5568.1.S1_at						OS.33758.2.s1_x_at
	Zm.6905.3.A1_a_at						OS.15941.2.s1_x_at
	Zm.3657.1.A1_at						OS.26483.1.s1_at
	Zm.14571.1.S1_at						OS.4530.1.s1_at
	Zm.18459.1.S1_at						OS.38014.1.s1_at
	Zm.15129.1.A1_at						OS.11282.1.s1_at
	Zm.17928.1.A1_at						OSaffx.17883.1.s1_at
	Zm.15859.1.A1_at						OS.50879.1.s1_at
	Zm.17990.1.S1_at						OS.3122.1.s1_at
	Zm.4986.3.S1_a_at						OS.54156.1.s1_x_at
	Zm.3024.1.A1_at						OS.26799.1.a1_at
	Zm.938.1.S1_at						OS.5523.1.s1_x_at
	Zm.15892.1.S1_at						OS.33696.1.s1_at
	Zm.11888.1.A1_at						OSaffx.17261.1.s1_at
	ZmAffx.375.1.A1_at						OSaffx.11499.1.s1_at
	Zm.1085.2.A1_a_at						OS.50175.2.s1_at
	Zm.19316.1.A1_at						OSaffx.3602.1.s1_at
	Zm.16913.1.S1_at						OS.5892.1.s1_s_at
	Zm.3101.1.S1_at						OS.11408.1.s2_at
	Zm.2498.1.S1_at						OS.10851.1.s1_at
	Zm.6208.1.A1_at						OS.6139.1.s1_at
	Zm.6192.1.S1_a_at						OS.14251.1.s1_a_at
	Zm.16738.1.A1_at						OS.17356.1.a1_a_at
	Zm.2937.1.A1_at						OS.49849.1.s1_at
	Zm.3449.1.S1_at						OS.18818.1.s1_a_at
	Zm.8650.1.A1_at						OS.7258.1.s1_at
	Zm.10807.2.S1_a_at						OS.42450.1.a1_at
	Zm.5511.1.A1_at						OS.12185.1.s1_at
	Zm.7275.1.A1_at						OSaffx.23217.1.s1_at
	Zm.11764.1.A1_at						OS.5476.1.s1_at
	Zm.3926.1.A1_at						OSaffx.26636.1.s1_x_at
	Zm.16788.1.A1_at						OSaffx.11964.1.s1_at
	Zm.17282.1.S1_at						OS.52681.1.s1_at
	Zm.2667.1.A1_at						OSaffx.29871.1.s1_x_at
	Zm.11797.1.A1_at						OS.36280.1.s1_at
	Zm.660.1.S1_at						OS.38219.1.a1_at
	Zm.18265.1.A1_at						OSaffx.5671.1.s1_at
	Zm.13661.1.A1_at						OS.28320.1.s1_at
	Zm.6763.4.S1_a_at						OS.14251.1.s1_at
	Zm.16535.1.A1_at						OS.10853.1.s1_at
	Zm.14314.1.A1_at						OS.7745.1.s1_at
	Zm.16783.2.A1_at						OS.17490.2.a1_a_at
	Zm.16065.2.A1_s_at						OS.13497.1.s2_at
	Zm.457.1.S1_at						OS.23101.1.a1_at
	ZmAffx.146.1.A1_at						OS.54942.1.s1_at
	Zm.10043.1.A1_at						OS.16854.1.s1_at
	Zm.4388.1.A1_s_at						OS.11972.1.s1_s_at
	Zm.6763.3.A1_at						OS.53268.1.s1_at
	Zm.2478.1.A1_a_at						OS.17597.1.s1_at
	Zm.6351.1.S1_at						OS.18383.1.a1_x_at
	Zm.16537.2.A1_at						OS.52374.1.s1_a_at
	Zm.17640.1.S1_at						OSaffx.3275.1.s1_at
	Zm.18545.1.A1_at						OS.8758.1.s1_s_at
	ZmAffx.174.1.A1_at						OS.29823.3.s1_at
	Zm.10034.1.S1_at						OSaffx.25079.1.s1_at
	Zm.14376.1.S1_at						OS.33038.1.s1_a_at
	Zm.17290.1.S1_at						OS.17280.1.a1_at
	Zm.7150.3.A1_a_at						OS.11810.2.s1_a_at
	Zm.13445.1.A1_at						OS.8802.1.s1_at
	Zm.5185.1.A1_at						OS.38256.1.s1_at
	Zm.722.1.A1_at						OS.38258.1.s1_x_at
	Zm.18456.1.A1_at						OS.18077.1.s1_at
	Zm.7304.1.A1_x_at						OS.6620.1.s1_at
	Zm.2133.1.A1_at						OS.27039.1.s1_at
	Zm.13558.1.A1_at						OS.19230.2.s1_at
	Zm.4465.1.A1_at						OS.6405.1.s1_at
	Zm.7929.1.A1_a_at						OS.34462.1.s1_at
	Zm.6126.1.A1_at						OS.54425.1.s1_at
	Zm.1223.1.A1_at						OS.10654.1.s1_s_at
	Zm.5017.1.S1_at						OSaffx.11559.1.s1_at
	Zm.13551.1.A1_at						OS.55252.1.s1_at
	Zm.5050.1.S1_at						OS.40187.1.s1_at
	Zm.4727.1.S1_at						OS.26698.4.s1_s_at
	Zm.16683.1.S1_at						OS.54977.1.s1_at
	Zm.16535.2.A1_s_at						OSaffx.27459.2.s1_s_at
	Zm.6882.1.A1_s_at						OS.19003.1.s1_a_at
	Zm.16065.2.A1_at						OSaffx.2361.1.s1_x_at
	Zm.12687.1.S1_a_at						OS.25587.3.s1_x_at
	Zm.18534.1.A1_at						OS.8765.1.s1_a_at
	Zm.16911.1.A1_at						OS.55531.1.s1_at
	Zm.477.1.A1_a_at						OS.28077.1.s1_at
	Zm.18437.1.A1_at						OS.96.1.s1_at
	Zm.7072.1.S1_at						OS.14251.2.s1_x_at
	Zm.1036.1.S1_at						OS.54874.1.s1_at
	Zm.7769.1.S1_at						OS.8768.1.s1_a_at
	Zm.5463.1.A1_at						OS.5191.1.s1_at
	Zm.4481.1.A1_at						OSaffx.6316.1.s1_x_at
	Zm.3572.1.A1_at						OS.6669.1.s1_at
	Zm.13932.1.S1_x_at						OS.27392.1.s1_at
	Zm.12201.1.A1_at						OS.8110.1.s1_at
	Zm.13152.1.A1_at						OS.34596.2.s1_x_at
	Zm.18379.1.A1_at						OS.6085.1.s1_at
	Zm.4877.1.S1_at						OSaffx.23217.1.s1_x_at
	Zm.3414.1.A1_at						OS.1352.1.s1_at
	Zm.4845.1.S1_at						OS.27618.1.s1_at
	Zm.7150.1.A1_x_at						OS.8097.1.a1_at
	Zm.17714.1.A1_at						OS.9653.1.s1_at
	Zm.477.1.A2_a_at						OS.53853.1.s1_at
	Zm.10807.1.S1_at						OS.10306.2.s1_x_at
	Zm.15305.2.S1_at						OS.23286.1.a1_at
	Zm.5382.1.S1_at						OS.33758.2.s1_s_at
	Zm.18978.1.A1_at						OS.16429.1.s1_at
	Zm.2478.1.A1_at						OS.42186.1.s1_at
	Zm.8875.1.S1_at						OS.20352.1.s1_at
	Zm.6402.1.S1_at						OS.4881.1.s1_s_at
	Zm.15063.1.S1_at						OS.56076.1.s1_at
	Zm.4929.2.A1_a_at						OS.54501.1.s1_at
	Zm.9563.1.A1_at						OSaffx.13479.1.s1_at
	Zm.8675.2.A1_a_at						OS.23618.1.s1_at
	Zm.1075.1.A1_at						OS.29866.1.s1_at
	Zm.543.1.S1_at						OS.31771.2.s1_x_at
	Zm.4313.1.S1_at						OS.16381.1.s1_a_at
	Zm.5420.1.A1_at						OSaffx.6051.1.s1_at
	Zm.1178.1.A1_at						OS.11122.1.s1_at
	Zm.14385.1.S1_at						OS.9487.1.s1_a_at
	Zm.4862.1.S1_at						OS.27161.1.s1_at
	ZmAffx.1063.1.S1_at						OS.10850.1.s1_at
	Zm.5454.1.A1_at						OS.32760.1.s1_at
	Zm.5507.1.A1_at						OS.14125.1.s1_at
	Zm.871.2.A1_a_at						OSaffx.6455.1.s1_at
	Zm.15305.1.A1_at						OS.57033.1.s1_at
	Zm.12547.1.A1_at						OS.15849.1.s1_s_at
	Zm.8188.1.A1_at						OS.55583.1.s1_x_at
	Zm.11781.1.A1_at						OS.17777.1.s1_x_at
	Zm.10148.1.A1_at						OS.1741.4.s1_x_at
	Zm.4017.2.S1_at						OS.36458.2.s1_x_at
	Zm.11650.1.A1_at						OS.18432.1.a1_s_at
	Zm.19051.1.A1_at						OSaffx.25137.1.s1_at
	Zm.7150.4.A1_x_at						OS.11757.2.s1_at
	Zm.3442.1.A1_at						OS.16597.1.s1_s_at
	Zm.871.1.A1_a_at						OSaffx.24336.1.s1_x_at
	Zm.3233.1.S1_at						OSaffx.24778.1.s1_s_at
	Zm.16745.1.A1_at						OS.25651.1.s1_at
	Zm.6914.1.A1_at						OS.57529.1.s1_at
	Zm.4877.2.S1_a_at						OS.1597.1.s1_at
	Zm.4862.1.S1_a_at						OS.5177.1.s1_s_at
	Zm.4845.1.S1_x_at						OSaffx.17457.1.s1_at
	Zm.14948.1.A1_at						OS.10051.1.s1_at
	Zm.6944.1.S1_a_at						OS.14294.1.s1_at
	Zm.12005.1.A1_at						OS.5477.1.s1_at
	Zm.5397.1.A1_at						OSaffx.24694.1.s1_x_at
	Zm.16535.2.A1_at						OS.27753.1.s1_at
	Zm.19234.1.A1_at						OSaffx.3606.1.s1_s_at
	Zm.3997.1.A1_at						OS.9788.1.s1_x_at
	Zm.12287.1.A1_at						OS.25021.1.a1_at
	Zm.1415.1.A1_at						OS.21461.1.s1_at
	Zm.819.1.A1_at						OS.27856.1.s1_at
	Zm.6100.1.A1_at						OSaffx.16767.1.s1_at
	Zm.17093.1.S1_at						OS.12937.1.s1_at
	Zm.7150.1.A1_a_at						OS.11407.1.s1_at
	Zm.5903.1.S1_at						OSaffx.16526.1.s1_x_at
	AFFX-Zm-actin-3_a_at						OS.52791.1.s1_at
	AFFX-Zm-actin-5_a_at						OS.11786.1.s1_at
	Zm.7304.2.S1_a_at						OS.14992.1.s1_x_at
	Zm.6944.4.A1_a_at						OSaffx.16409.1.s1_s_at
	Zm.6944.4.A1_x_at						OS.20248.1.s1_at
	Zm.18051.1.A1_at						OS.7366.1.s1_at
	Zm.137.1.A1_at						OS.27578.1.s1_at
	Zm.7304.2.S1_x_at						OS.9417.1.s1_at
	Zm.6370.1.A1_at						OSaffx.27335.1.s1_x_at
	Zm.16971.1.A1_at						OS.24868.2.s1_x_at
	Zm.3080.1.A1_at						OS.7972.1.s2_at
	Zm.6944.1.S1_x_at						OS.38817.2.s1_x_at
	AFFX-Zm-actin-M_x_at						OS.33007.1.s1_x_at
	Zm.5939.1.A1_at						OS.32272.1.s1_x_at
	Zm.9413.1.A1_at						OSaffx.30049.1.s1_at
	Zm.7001.1.A1_at						OS.17959.1.s1_a_at
	Zm.10549.1.A1_at						OS.12691.1.a1_a_at
	Zm.7022.1.A1_at						OS.11907.1.s1_at
	Zm.7132.1.A1_a_at						OS.5375.1.s1_at
	Zm.6419.1.A1_at						OS.57135.1.s1_at
	Zm.16988.4.A1_at						OSaffx.25137.1.s1_s_at
	Zm.14042.1.A1_at						OS.2292.1.s1_a_at
	Zm.2093.1.S1_at						OS.9262.1.s1_at
	Zm.17311.1.S1_at						OS.41454.1.s1_s_at
	AFFX-Zm-actin-M_a_at						OS.15939.1.s2_at
	Zm.18043.1.A1_at						OS.55099.1.s1_at
	Zm.5102.1.S1_at						OS.24332.1.a1_at
	Zm.5939.1.A1_s_at						OS.7203.2.s1_x_at
	Zm.4792.1.S1_at						OS.19230.1.a1_at
	Zm.1274.1.S1_at						OSaffx.23903.2.s1_s_at
	Zm.540.1.A1_at						OS.10272.1.s1_at
	Zm.14904.1.A1_at						OSaffx.29338.1.s1_x_at
	Zm.15906.1.A1_at						OS.25027.3.s1_x_at
	Zm.1778.1.A1_at						OSaffx.25290.1.s1_at
							OS.8109.1.s1_a_at
							OS.39238.1.a1_at
							OSaffx.24703.1.s1_s_at
							OSaffx.17372.1.s1_x_at
							OSaffx.30157.1.s1_s_at
							OS.37103.1.s1_at
							OS.8188.1.s1_s_at
							OS.6090.1.s1_a_at
							OSaffx.13437.1.s1_at
							OS.14081.1.s1_at
							OS.53365.1.s1_at
							OSaffx.24534.1.s1_at
							OS.51226.1.s1_at
							OSaffx.14869.1.s1_at
							OS.38638.3.s1_x_at
							OS.27624.1.s1_at
							OSaffx.25498.1.s1_at
							OS.52632.1.s1_at
							OSaffx.29848.1.s1_x_at
							OSaffx.15713.1.s1_s_at
							OS.3818.1.s1_a_at
							OS.12950.1.s1_at
							OS.14126.1.s1_at
							OSaffx.30145.1.s1_at
							OS.23219.2.s1_x_at
							OS.53457.1.s1_at
							OS.38205.1.s1_at
							OS.12738.1.s2_a_at
							OS.5574.1.s1_s_at
							OSaffx.29848.1.s1_at
							OS.54125.1.s1_at
							OS.4600.1.s1_at
							OSaffx.30042.1.s1_x_at
							OSaffx.23754.1.s1_x_at
							OS.49809.1.s1_x_at
							OS.13835.2.s3_a_at
							OS.3729.1.s1_at
							OS.15898.1.s1_at
							OS.7751.1.s1_at
							OS.54707.1.s1_x_at
							OS.36104.1.s1_at
							OS.12528.1.s1_x_at
							OS.9216.1.s1_at
							OS.9685.1.s1_a_at
							OSaffx.6372.1.s1_s_at
							OS.17918.1.s1_at
							OS.17566.1.s1_at
							OSaffx.22176.1.s1_x_at
							OS.10493.1.s1_at
							OS.24816.1.a1_at
							OS.15204.2.s1_x_at
							OSaffx.12389.1.s1_s_at
							OS.26570.1.s1_s_at
							OSaffx.30176.1.s1_at
							OSaffx.23932.1.s1_at
							OS.6170.1.s1_at
							OS.20202.1.s1_at
							OS.12025.1.s1_a_at
							OS.2325.1.s1_at
							OS.11383.1.s1_a_at
							OS.32449.1.s1_at
							OS.55778.1.s1_at
							OS.6037.2.s1_x_at
							OS.15679.1.s1_s_at
							OS.15004.1.s1_at
							OSaffx.14656.1.s1_at
							OS.12363.1.s1_at
							OS.50789.1.s1_x_at
							OS.15729.2.s1_at
							OS.7304.1.s1_at
							OSaffx.16322.1.s1_at
							OS.1054.1.a1_at
							OS.26870.2.a1_x_at
							OS.35386.1.s1_at
							OS.17746.1.s1_s_at
							OS.11756.1.s1_s_at
							OS.6595.1.s1_a_at
							OS.17619.1.s1_at
							OS.11736.1.s1_at
							OS.6625.1.s1_x_at
							OSaffx.17158.1.s1_s_at
							OS.7101.1.s1_at
							OS.49994.1.s1_at
							OS.5585.1.s1_at
							OS.45998.1.s1_x_at
							OS.40342.1.a1_s_at
							OS.19524.1.s1_at
							OS.27799.1.s1_at
							OS.23220.1.s1_at
							OS.7692.1.s1_at
							OS.32482.2.s1_x_at
							OS.9814.1.s1_at
							OS.35302.1.s1_at
							OSaffx.1916.1.s1_s_at
							OS.4954.1.s1_a_at
							OS.19204.1.s1_at
							OS.9301.1.s1_x_at
							OS.49096.1.s1_at
							OSaffx.27098.1.s1_at
							OSaffx.10060.1.s1_at
							OS.13980.1.s1_at
							OS.7676.1.s1_at
							OSaffx.16561.1.s1_at
							OS.19626.1.s1_at
							OS.25153.1.s1_at
							OS.53148.1.s1_at
							OS.9893.1.s1_at
							OSaffx.12892.1.s1_x_at
							OS.31874.1.s1_at
							OS.5354.1.s1_at
							OS.14842.1.s1_at
							OS.15071.2.s1_s_at
							OS.41637.1.s1_at
							OS.5439.1.s1_a_at
							OS.12018.1.s1_at
							OS.23847.1.s1_at
							OS.28282.2.s1_s_at
							OS.27632.1.s1_at
							OS.3408.1.a1_x_at
							OS.27788.1.s1_at
							OS.27059.1.s1_at
							OS.52310.1.s1_at
							OSaffx.28862.1.s1_s_at
							OS.53001.1.s1_at
							OS.11756.1.s1_at
							OS.26775.1.a1_at
							OS.53266.1.s1_at
							OS.7259.1.s1_at
							OSaffx.29241.1.s1_s_at
							OS.35642.2.s1_x_at
							OS.18742.1.a1_at
							OS.28002.1.s1_at
							OS.49277.1.s1_at
							OS.54267.1.s1_at
							OS.52189.1.s1_at
							OS.11559.1.s1_at
							OS.55534.1.a1_at
							OS.52130.1.s1_at
							OS.32592.1.s1_at
							OS.46383.2.a1_s_at
							OS.5613.2.s1_x_at
							OS.14631.1.s1_at
							OS.8633.1.s1_a_at
							OS.49803.1.s1_at
							OS.48879.1.s1_x_at
							OS.49239.1.s1_at
							OSaffx.6386.1.s1_at
							OS.20234.2.s1_at
							OS.12297.1.s1_at
							OS.2858.1.s1_at
							OS.27393.1.s1_s_at
							OS.1376.1.s1_at
							OS.51220.1.s1_x_at
							OS.24683.1.a1_s_at
							OSaffx.6015.1.s1_at
							OS.7940.1.s1_at
							OS.35273.1.s1_at
							OS.4807.1.s1_at
							OS.27113.1.s1_at
							OS.34537.2.s1_x_at
							OSaffx.25179.1.s1_at
							OSaffx.2983.1.s1_x_at
							OSaffx.12415.1.s1_at
							OS.27462.1.s1_at
							OS.12737.1.s1_at
							OS.26716.1.s1_at
							OS.48054.1.s1_at
							OS.5622.1.s1_at
							OS.27693.1.s1_at
							OS.6292.1.s1_at
							OS.14971.1.s1_at
							OS.5511.1.s1_s_at
							OS.54838.1.s1_at
							OSaffx.12379.1.s1_at
							OS.23030.1.s1_at
							OS.7609.1.s1_at
							OS.18927.1.s1_at
							OS.56274.1.s1_at
							OS.6645.1.s1_s_at
							OS.5622.2.s1_x_at
							OS.3408.1.a2_a_at
							OS.7692.1.s2_at
							OS.11464.1.s1_at
							OS.22714.1.a1_at
							OS.20461.1.s1_at
							OS.28216.2.s1_a_at
							OS.5154.1.s1_at
							OS.17201.1.s1_at
							OS.2422.1.s1_a_at
							OS.7890.2.s1_x_at
							OS.52161.1.s1_x_at
							OS.50956.1.s1_at
							OS.50595.1.s1_at
							OS.5188.2.s1_x_at
							OS.33639.1.s1_at
							OS.18700.1.s1_at
							OS.25561.1.s1_at
							OS.36388.2.s1_x_at
							OS.26642.1.s1_a_at
							OS.54871.1.s1_at
							OS.12733.3.s1_x_at
							OS.11347.1.s1_at
							OS.8014.1.s1_at
							OS.7480.1.s1_x_at
							OS.47743.1.s1_at
							OS.5402.1.s1_at
							OS.26447.1.a1_at
							OS.5194.1.s1_x_at
							OS.17895.1.s1_a_at
							OS.31358.1.s1_at
							OS.8064.1.s1_at
							OS.18583.2.s1_x_at
							OS.27054.1.s1_at
							OS.49816.1.s1_at
							OS.27564.1.s1_a_at
							OS.8518.1.s1_x_at
							OS.11868.1.a1_at
							OS.7907.1.s2_a_at
							OS.27417.1.s1_at
							OS.27140.1.s1_a_at
							OS.52208.1.s1_at
							OS.613.1.s1_a_at
							OS.9321.1.s1_a_at
							OSaffx.15279.1.s1_x_at
							OSaffx.6488.1.s1_at
							OS.50865.1.s1_at
							OS.35149.2.s1_x_at
							OS.53114.1.s1_at
							OS.33042.1.s1_at
							OS.21210.1.s1_at
							OS.44710.1.s1_at
							OSaffx.6171.1.s1_at
							OS.9039.1.s1_at
							OS.17065.1.s1_at
							OS.5673.1.s1_at
							OSaffx.15116.1.s1_at
							OS.5881.1.s1_at
							OS.53880.1.s1_at
							OS.12627.1.s1_at
							OS.24540.1.a1_at
							OS.19190.3.a1_a_at
							OS.14184.1.s1_at
							OS.23398.1.s1_at
							OS.18583.2.s1_at
							OS.47984.1.a1_at
							OS.14564.1.s1_at
							OS.18572.1.s1_at
							OS.9875.1.s1_at
							OS.15803.1.s1_at
							OS.6035.1.s1_at
							OSaffx.18003.1.s1_at
							OS.23518.1.a1_at
							OS.16827.2.s1_at
							OSaffx.26738.1.s1_at
							OS.21044.1.s1_at
							OS.9760.1.s1_at
							OSaffx.25053.1.s1_at
							OS.51220.1.s1_at
							OS.50801.1.s1_at
							OS.5753.1.s1_x_at
							OS.20176.1.s1_at
							OS.46741.1.s1_at
							OSaffx.30004.1.s1_x_at
							OS.38017.1.s1_s_at
							OS.13562.1.s1_at
							OSaffx.28078.1.s1_at
							OS.27598.1.s1_a_at
							OS.32232.1.s1_at
							OS.32141.1.s1_at
							OS.9782.1.s1_at
							OS.17895.2.s1_x_at
							OS.51043.1.s1_at
							OSaffx.12626.1.s1_at
							OS.16807.1.s1_at
							OS.56199.1.s1_at
							OS.50763.1.s1_at
							OS.20292.1.s1_s_at
							OS.8876.1.s1_at
							OS.19118.2.s1_x_at
							OS.48703.1.s1_at
							OSaffx.24726.1.s1_s_at
							OS.10174.1.s1_at
							OS.54139.1.s1_at
							OS.51052.1.s1_at
							OS.48109.1.a1_x_at
							OS.26807.1.s1_at
							OS.10735.1.s1_at
							OS.50384.1.s1_at
							OS.45916.1.s1_x_at
							OS.24699.1.s1_at
							OS.8428.1.s1_at
							OS.11575.1.s1_a_at
							OS.1880.2.s1_a_at
							OS.8095.1.s3_at
							OS.23606.1.s1_at
							OS.49680.1.s1_at
							OS.51068.1.s1_at
							OS.49874.2.s1_x_at
							OSaffx.16125.1.s1_at
							OS.8095.1.s2_at
							OS.8014.2.s1_x_at
							OS.51697.1.s1_at
							OS.6727.1.s1_at
							OSaffx.5056.1.s1_x_at
							OSaffx.25508.1.s1_s_at
							OS.353.1.s1_at
							OS.33339.2.s1_at
							OSaffx.11657.1.s1_at
							OS.18649.1.a1_s_at
							OSaffx.4957.1.s1_s_at
							OSaffx.14459.1.s1_at
							OS.12219.1.s1_at
							OS.46422.1.s1_at
							OS.6267.1.s1_at
							OS.10803.1.s1_at
							OSaffx.4511.1.s1_at
							OS.15428.1.s1_at
							OS.10143.1.s1_at
							OS.14423.1.s1_x_at
							OS.27850.1.s1_at
							OS.19118.2.s1_at
							OSaffx.28967.1.s1_x_at
							OS.37225.1.s1_at
							OS.23411.1.s1_at
							OS.27175.1.s1_a_at
							OS.20521.1.s1_at
							OS.48724.1.s1_at
							OS.37707.2.s1_x_at
							OS.11874.1.s1_s_at
							OS.28976.1.s1_at
							OS.26458.1.a1_at
							OS.53971.1.s1_at
							OSaffx.21439.1.s1_at
							OS.17779.1.s1_at
							OS.48857.1.s1_a_at
							OS.15390.1.s1_at
							OS.48109.1.a1_s_at
							OS.10034.1.s1_at
							OS.3381.1.s1_a_at
							OSaffx.30655.1.s1_s_at
							OS.10772.1.s1_x_at
							OS.47314.1.s1_at
							OS.7592.1.s1_at
							OS.25677.1.s1_at
							OS.2211.1.s1_at
							OS.14862.1.s1_s_at
							OSaffx.29513.1.s1_at
							OS.48051.1.s1_at
							OS.38545.1.s1_s_at
							OS.5431.1.s1_at
							OS.7989.1.s1_at
							OS.57465.1.s1_x_at
							OS.46839.1.s1_at
							OS.27991.1.s1_at
							OS.12866.1.s1_at
							OS.23215.1.s1_at
							OSaffx.27946.1.s1_at
							OS.31679.1.s1_at
							OS.27494.1.s1_at
							OS.52682.1.s1_at
							OSaffx.30833.1.s1_at
							OS.18485.1.s1_s_at
							OS.11800.1.s1_s_at
							OS.10293.1.s1_at
							OS.11800.1.s1_at
							OS.55250.1.s1_at
							OS.28301.1.s1_at
							OS.282.2.s1_a_at
							OSaffx.16365.1.s1_at
							OS.49236.1.s1_at
							OSaffx.23482.1.s1_at
							OS.8109.1.s2_a_at
							OS.52383.1.s1_at
							OS.25619.1.s1_at
							OS.12329.1.s1_at
							OS.53188.1.s1_at
							OS.8024.1.s1_at
							OS.35653.1.s1_a_at
							OSaffx.4159.1.s1_x_at
							OSaffx.6337.1.s1_x_at
							OS.6023.1.s1_s_at
							OS.8371.2.s1_at
							OSaffx.24693.1.s1_at
							OS.14935.1.s1_at
							OS.54961.1.s1_at
							OSaffx.15530.1.s1_at
							OS.4845.1.s1_at
							OS.49867.1.s1_at
							OS.27505.1.s1_at
							OS.11442.1.s1_at
							OS.4555.1.s1_at
							OS.38230.1.s1_at
							OSaffx.24166.1.s1_at
							OS.9592.1.s1_at
							OS.25401.1.s1_s_at
							OS.28769.1.s1_at
							OS.17393.1.s1_at
							OS.16151.1.s1_at
							OS.11759.1.s1_at
							OS.24493.1.a1_at
							OSaffx.24356.1.s1_at
							OSaffx.14364.1.s1_s_at
							OS.32459.2.s1_x_at
							OS.15939.1.s1_at
							OS.27821.1.s1_s_at
							OS.17828.1.s1_s_at
							OS.53887.2.s1_x_at
							OS.6732.1.s1_a_at
							OS.19021.1.s1_at
							OS.4168.1.s1_s_at
							OS.1465.1.s1_at
							OSaffx.30183.1.s1_at
							OS.54614.1.s1_at
							OS.4636.1.s1_a_at
							OSaffx.17989.1.s1_at
							OSaffx.5923.1.s1_at
							OS.10041.1.s1_at
							OSaffx.7376.1.s1_at
							OSaffx.29851.1.s1_at
							OSaffx.3690.1.s1_at
							OS.51651.1.a1_at
							OS.17805.1.s1_at
							OS.9367.1.s1_a_at
							OS.43415.1.a1_at
							OS.54574.1.s1_at
							OS.56223.1.s1_at
							OS.46933.1.s1_at
							OS.14793.1.s1_at
							OS.54479.1.s1_at
							OS.7907.2.s1_x_at
							OS.38312.2.s1_x_at
							OS.53164.1.s1_at
							OS.8669.1.s1_at
							OS.534.3.s1_x_at
							OS.6824.1.s1_at
							OS.17232.1.s1_at
							OS.9275.1.s1_x_at
							OS.14546.1.s1_at
							OSaffx.12508.1.s1_at
							OS.9442.1.s1_s_at
							OS.42369.1.s1_s_at
							OS.40687.1.s1_at
							OS.4693.1.s1_at
							OS.5060.1.s1_at
							OSaffx.2808.1.s1_s_at
							OS.10389.1.s1_at
							OS.15779.1.s1_at
							OS.26915.1.a1_at
							OSaffx.15903.1.s1_s_at
							OS.27615.1.s1_at
							OS.25110.1.s1_a_at
							OS.15498.1.s1_at
							OS.51091.1.s1_at
							OS.35596.1.s1_at
							OS.57443.1.s1_x_at
							OS.9448.1.a1_at
							OS.52940.1.s1_at
							OS.11962.1.s1_at
							OS.8507.1.s1_at
							OS.22375.1.s1_x_at
							OSaffx.3056.1.s1_at
							OS.2348.1.s1_a_at
							OSaffx.2326.1.s1_at
							OS.54867.1.s1_at
							OS.10172.1.s1_at
							OS.35495.1.s1_s_at
							OS.31773.2.s1_x_at
							OS.18087.1.s1_at
							OS.26828.2.s1_at
							OS.9207.1.s1_at
							OS.32279.1.s1_at
							OS.9067.1.s1_at
							OS.5580.1.s1_at
							OS.17763.1.s1_at
							OS.5444.1.s2_at
							OSaffx.3268.1.s1_x_at
							OS.49557.1.s1_at
							OS.33610.4.s1_x_at
							OS.12186.2.s1_at
							OSaffx.15920.1.s1_at
							OS.10585.1.a1_x_at
							OS.51076.1.s1_at
							OS.34778.1.s1_at
							OS.14911.1.s1_at
							OS.31860.1.s1_at
							OS.3414.1.a1_at
							OS.20898.1.s1_at
							OS.50945.1.s1_at
							OSaffx.5257.1.s1_at
							OS.10006.2.s1_x_at
							OS.11357.1.s1_at
							OS.28300.2.s1_a_at
							OS.406.1.s1_a_at
							OS.53884.1.s1_at
							OS.57528.1.s1_at
							OS.13835.2.s1_a_at
							OS.10135.1.s1_at
							OS.4208.1.s1_at
							OS.36215.1.s1_at
							OS.10784.1.s1_at
							OS.52409.1.s1_s_at
							OS.52763.1.s1_at
							OS.7957.1.s1_at
							OS.32625.2.s1_x_at
							OS.2319.1.s1_at
							OS.18106.1.s1_at
							OS.9868.1.s1_at
							OS.56260.1.s1_at
							OSaffx.30514.1.s1_at
							OS.37715.2.s1_s_at
							OS.22577.1.s1_x_at
							OS.40020.1.s1_a_at
							OS.21180.2.s1_x_at
							OS.9960.1.s1_at
							OS.12101.2.a1_a_at
							OSaffx.25183.1.s1_s_at
							OS.48082.1.s1_at
							OS.11697.1.s1_at
							OS.23218.1.s1_x_at
							OSaffx.30148.1.s1_s_at
							OS.1440.2.s1_x_at
							OS.11146.1.s1_at
							OSaffx.3286.1.s1_x_at
							OS.14995.1.s1_a_at
							OS.49731.1.s1_at
							OS.22661.2.s1_x_at
							OS.19391.1.s1_s_at
							OS.12492.1.s1_at
							OS.7935.2.s1_x_at
							OSaffx.29500.1.s1_at
							OS.2293.1.s1_at
							OS.11990.1.s2_at
							OS.11078.1.s1_a_at
							OSaffx.15384.1.s1_at
							OS.3625.1.s1_at
							OSaffx.17884.1.s1_s_at
							OSaffx.23806.1.s1_x_at
							OS.53726.1.s1_at
							OSaffx.2005.1.s1_x_at
							OSaffx.17942.1.s1_at
							OS.8785.1.s1_at
							OS.24649.1.s1_at
							OS.35858.2.s1_x_at
							OS.7523.1.s1_at
							OS.26957.1.a1_a_at
							OS.9212.1.s1_at
							OS.11812.1.s1_at
							OS.27994.1.a1_at
							OS.21415.1.s1_at
							OSaffx.26725.1.s1_x_at
							OS.18942.2.s1_at
							OSaffx.26649.1.s1_x_at
							OS.36369.1.s1_at
							OS.7132.1.s1_at
							OS.8108.1.s1_at
							OSaffx.23277.2.s1_at
							OSaffx.3463.1.s1_at
							OSaffx.17348.1.s1_at
							OS.4789.1.s1_at
							OS.27709.1.s1_a_at
							OS.9773.1.s1_at
							OS.44471.1.s1_a_at
							OS.7282.1.s1_at
							OSaffx.6098.1.s1_at
							OS.15215.1.s1_at
							OS.7659.1.s1_s_at
							OS.38207.1.s1_x_at
							OSaffx.9523.1.s1_x_at
							OS.4469.1.s1_at
							OS.49103.1.s1_at
							OS.140.3.s1_x_at
							OS.27513.1.a1_a_at
							OS.5850.1.s1_at
							OS.10593.1.s1_at
							OSaffx.12494.1.s1_at
							OS.25414.1.s1_at
							OS.53306.1.s1_at
							OS.15197.1.s1_at
							OSaffx.13491.1.s1_at
							OS.50976.1.s1_at
							OS.27835.1.s1_at
							OS.51101.1.s1_at
							OSaffx.25265.2.s1_x_at
							OS.11246.1.s1_at
							OS.27694.1.s1_at
							OS.11573.5.a1_x_at
							OS.12029.1.s1_a_at
							OS.6185.1.s1_at
							OS.26754.1.s1_at
							OSaffx.12575.1.s1_at
							OS.56236.1.s1_at
							OS.16139.1.s1_at
							OSaffx.12602.1.s1_at
							OS.15792.1.s1_at
							OS.21935.1.a1_at
							OS.50805.1.s1_at
							OS.20531.1.s1_at
							OS.27992.1.s1_at
							OS.51761.1.s1_at
							OS.52644.1.s1_at
							OS.49552.1.s1_at
							OS.23620.1.a1_a_at
							OS.35365.1.s1_at
							OS.32630.1.s1_at
							OS.7762.1.s1_at
							OS.6241.1.s1_at
							OS.47358.1.a1_at
							OSaffx.31529.1.s1_at
							OS.16954.1.s1_at
							OS.53707.1.s1_x_at
							OSaffx.27283.2.s1_at
							OS.41467.1.s1_at
							OSaffx.32334.1.s1_s_at
							OS.28433.5.s1_x_at
							OS.24794.1.s1_x_at
							OS.52278.1.s1_s_at
							OS.51391.1.s1_at
							OS.7466.1.s1_at
							OS.20461.1.s2_s_at
							OS.48636.1.s1_at
							OS.33607.2.s1_x_at
							OS.9180.1.s1_at
							OS.5377.1.s1_at
							OS.14575.1.s1_a_at
							OS.37466.1.s1_s_at
							OSaffx.16462.1.s1_at
							OS.11487.1.s1_s_at
							OS.3985.1.s1_at
							OS.18839.1.s1_at
							OSaffx.6534.1.s1_at
							OS.38580.1.s1_at
							OS.49472.1.s1_at
							OS.38261.1.s1_x_at
							OS.28282.2.s1_x_at
							OSaffx.15485.1.s1_at
							OSaffx.24581.1.s1_x_at
							OS.18919.1.a1_at
							OS.6206.2.s1_x_at
							OS.7852.2.s1_s_at
							OS.7586.1.s1_at
							OS.40018.1.s1_at
							OS.8199.1.s1_at
							OSaffx.32199.1.a1_x_at
							OS.54960.1.s1_at
							OSaffx.25463.1.s1_at
							OS.19061.1.s1_s_at
							OS.54064.1.s1_at
							OSaffx.2326.1.s1_x_at
							OSaffx.31756.4.s1_x_at
							OS.4772.1.s1_at
							OS.2348.2.s1_x_at
							OS.52483.1.s1_at
							OS.247.1.s1_at
							OS.8879.1.s1_at
							OS.51364.1.a1_at
							OS.52616.1.a1_at
							OSaffx.12326.1.s1_at
							OS.15456.1.s1_at
							OS.11043.2.s1_at
							OS.11485.1.s1_at
							OS.6634.1.s1_at
							OSaffx.5582.1.s1_at
							OS.49161.1.s1_s_at
							OS.20269.1.s1_at
							OS.778.2.s1_x_at
							OS.8898.1.s1_s_at
							OS.15436.1.s1_at
							OS.50548.2.s1_x_at
							OSaffx.12906.1.s1_at
							OS.22795.1.s1_at
							OS.55496.1.s1_at
							OS.5985.1.s1_at
							OSaffx.12433.1.s1_at
							OSaffx.5101.1.s1_at
							OSaffx.28959.1.s1_s_at
							OS.16889.1.s1_a_at
							OS.26468.1.s1_at
							OSaffx.12202.1.s1_at
							OS.8499.1.s1_a_at
							OS.19558.1.s1_at
							OSaffx.14165.1.s1_at
							OS.8987.1.s1_at
							OS.34984.3.s1_x_at
							OS.49382.1.s1_at
							OSaffx.16693.1.s1_x_at
							OS.13862.1.s1_at
							OS.48600.1.a1_s_at
							OSaffx.12504.1.s1_at
							OSaffx.11139.1.s1_at
							OS.25548.1.a1_x_at
							OS.5339.2.s1_x_at
							OS.4767.2.s1_x_at
							OS.5564.1.s1_at
							OS.5687.1.s1_at
							OSaffx.5110.1.s1_at
							OS.17820.1.a1_at
							OS.11840.1.s1_at
							OS.32977.1.s1_x_at
							OS.1344.1.s1_at
							OS.11023.1.s2_a_at
							OS.5873.1.s1_at
							OS.56891.1.s1_at
							OS.27717.1.s1_a_at
							OSaffx.5859.1.s1_x_at
							OSaffx.14458.1.s1_x_at
							OS.14258.1.s1_s_at
							OS.17144.1.a1_at
							OS.9238.1.a1_a_at
							OS.27958.1.s1_at
							OS.34400.1.s1_at
							OS.5768.1.s1_at
							OS.53683.1.s1_at
							OSaffx.25077.1.s1_at
							OSaffx.12974.1.s1_x_at
							OS.51445.1.s1_at
							OS.9729.1.s1_a_at
							OS.17533.1.s1_at
							OSaffx.16365.1.s1_x_at
							OS.7948.1.s1_a_at
							OS.54277.2.s1_s_at
							OS.14530.2.s1_x_at
							OS.10536.1.s1_at
							OS.33604.1.s1_a_at
							OS.49788.1.s1_at
							OS.8607.1.s1_at
							OS.6171.1.s1_at
							OS.10351.1.s1_a_at
							OS.51930.1.s1_at
							OSaffx.13312.1.s1_s_at
							OS.55383.1.s1_at
							OS.28397.1.s2_x_at
							OS.27808.1.s1_s_at
							OS.10962.2.s1_x_at
							OS.27626.1.s1_at
							OS.48312.1.s1_at
							OSaffx.23761.2.s1_x_at
							OS.6851.2.s1_x_at
							OS.23773.2.s1_at
							OS.19141.1.s1_at
							OS.11949.1.s1_at
							OS.55480.1.s1_at
							OS.8604.1.s1_a_at
							OS.17824.1.s1_x_at
							OS.13087.1.s1_at
							OSaffx.5591.1.s1_at
							OS.25477.1.s1_at
							OS.22596.1.s1_s_at
							OS.35858.2.s1_at
							OSaffx.12386.1.s1_at
							OS.28059.1.s1_a_at
							OS.7909.1.s1_at
							OSaffx.26282.1.s1_s_at
							OS.3399.1.s1_at
							OSaffx.28714.1.s1_x_at
							OS.50871.1.s1_at
							OSaffx.25707.1.s1_at
							OS.7945.1.s1_s_at
							OS.12373.1.s1_at
							OS.2128.1.s1_at
							OS.10577.1.s1_x_at
							OS.53976.1.s1_at
							OS.21880.2.s1_x_at
							OS.10252.1.s1_s_at
							OS.10991.1.s1_at
							OS.53657.1.s1_at
							OS.10962.1.s1_at
							OS.52460.1.s1_at
							OSaffx.32334.1.s1_x_at
							OSaffx.15312.1.s1_at
							OSaffx.16766.1.s1_at
							OS.21410.2.s1_x_at
							OSaffx.1987.1.s1_at
							OSaffx.28068.1.s1_x_at
							OS.12191.1.s1_s_at
							OS.7718.1.s1_at
							OS.52425.1.s1_x_at
							OS.35398.2.s1_x_at
							OSaffx.29543.1.s1_x_at
							OS.6199.2.a1_at
							OS.11231.1.s1_at
							OS.10585.1.a1_at
							OSaffx.23277.2.s1_x_at
							OSaffx.29832.2.s1_s_at
							OS.37326.1.s1_at
							OS.18429.1.s1_x_at
							OS.20817.1.s1_at
							OS.25152.1.s1_at
							OS.9761.1.s1_at
							OS.12918.1.s1_s_at
							OS.8401.1.s1_a_at
							OS.12918.2.s1_x_at
							OS.24893.1.s1_a_at
							OSaffx.27959.1.s1_x_at
							OS.9461.1.s1_at
							OS.22624.1.a1_at
							OS.11982.1.s1_at
							OSaffx.4214.1.s1_x_at
							OS.52204.1.s1_at
							OSaffx.29710.1.s1_x_at
							OS.29377.1.s1_at
							OS.32071.2.s1_x_at
							OS.2502.1.s1_at
							OS.52577.1.s1_x_at
							OSaffx.6520.1.s1_x_at
							OSaffx.29953.1.s1_at
							OS.16068.2.s1_at
							OS.7272.1.s1_at
							OSaffx.2966.1.s1_at
							OS.52477.1.s1_at
							OS.4681.1.s1_at
							OS.11821.1.s1_at
							OS.28394.2.s1_x_at
							OSaffx.17800.2.s1_at
							OS.7053.1.s1_at
							OS.9211.1.s1_at
							OS.5604.1.s1_a_at
							OS.27098.2.a1_s_at
							OS.10701.1.s1_at
							OS.19404.1.s1_at
							OS.14045.1.s1_s_at
							OSaffx.12578.1.s1_at
							OSaffx.6960.1.s1_s_at
							OS.33799.1.s1_at
							OS.37955.1.s1_at
							OS.17793.1.s1_at
							OS.2714.1.s1_s_at
							OS.53580.1.s1_at
							OS.6225.2.s1_at
							OS.49296.1.s1_at
							OS.13995.1.s1_at
							OS.57431.1.s1_x_at
							OSaffx.15498.1.s1_s_at
							OS.45985.1.s1_at
							OS.23517.1.a1_at
							OS.40269.1.s1_at
							OS.25441.1.s1_a_at
							OS.45991.1.s1_x_at
							OS.34012.1.s1_at
							OS.18654.1.s1_x_at
							OS.51712.1.s1_at
							OSaffx.23364.1.s1_at
							OSaffx.30049.1.s1_x_at
							OSaffx.27480.1.s1_at
							OS.21073.1.s1_at
							OS.49101.1.s1_at
							OSaffx.12324.1.s1_at
							OS.54783.1.s1_at
							OS.10619.1.s2_at
							OS.5094.1.s1_at
							OSaffx.6385.1.s1_x_at
							OS.13565.1.a1_s_at
							OSaffx.17948.1.s1_x_at
							OS.19228.1.s1_at
							OS.27041.1.s1_at
							OSaffx.27689.1.s1_s_at
							OS.35216.2.s1_x_at
							OS.17494.2.s1_at
							OSaffx.10845.2.s1_s_at
							OS.8760.2.s1_a_at
							OSaffx.12561.1.s1_s_at
							OS.51675.1.s1_at
							OSaffx.30076.1.s1_at
							OS.27939.1.a1_at
							OS.50743.1.s1_at
							OS.27684.1.s1_at
							OS.12757.1.s1_a_at
							OSaffx.29979.1.s1_x_at
							OS.50245.1.s1_x_at
							OSaffx.28337.1.s1_at
							OS.53685.1.s1_at
							OS.28814.2.s1_x_at
							OS.33221.2.s1_x_at
							OS.11061.1.s1_at
							OS.17856.1.s1_a_at
							OS.26353.1.s2_a_at
							OS.44471.2.s1_at
							OS.17809.1.s1_at
							OS.4853.1.s1_at
							OSaffx.13012.1.s1_x_at
							OS.17445.1.s1_s_at
							OS.50249.1.s1_x_at
							OS.35797.1.s1_at
							OS.51717.1.s1_at
							OS.5214.1.s2_at
							OSaffx.24742.1.s1_x_at
							OS.53771.1.a1_at
							OS.27796.1.a1_at
							OSaffx.12915.1.s1_at
							OS.35335.1.a1_s_at
							OSaffx.29979.1.s1_s_at
							OSaffx.3262.1.s1_s_at
							OS.37795.1.s1_at
							OS.17282.1.s1_at
							OS.31870.1.s1_at
							OS.49675.1.s1_at
							OS.10617.1.s1_at
							OS.21451.3.s1_x_at
							OSaffx.5561.1.s1_s_at
							OS.20120.1.s1_at
							OS.8840.1.s1_at
							OS.11234.1.s1_at
							OS.45018.1.s1_x_at
							OSaffx.23364.1.s1_x_at
							OS.50468.1.s1_at
							OS.14917.1.s1_x_at
							OS.20037.1.s1_x_at
							OS.14754.2.s1_s_at
							OS.51223.1.s1_at
							OS.34696.2.s1_at
							OSaffx.14165.1.s1_x_at
							OS.32687.1.s1_at
							OS.14565.1.s1_at
							OS.9186.1.s1_at
							OS.12701.1.s1_at
